# Supplementary material for: 8-Fluoro-4-oxo-4H-chromene-3-carbalde­hyde
Source: Acta Crystallogr Sect E Struct Rep Online. 2014 Jun 14;70(Pt 7):o774. doi: 10.1107/S1600536814013208 (PMC4120633; doi:10.1107/S1600536814013208)
Supplement: Supplementary file 1 [file e-70-0o774-sup1.cif]

##############################################################################
#                                                                            #
# This CIF contains the data in a paper accepted for publication in          #
# Acta Crystallographica Section E. It conforms to the requirements of       #
# Notes for Authors for Acta Crystallographica Section E, and has been       #
# peer reviewed under the auspices of the IUCr Commission on Journals.       #
#                                                                            #
# Full details of the Crystallographic Information File format               #
# are given in the paper "The Crystallographic Information File (CIF):       #
# a New Standard Archive File for Crystallography" by S. R. Hall, F. H.      #
# Allen and I. D. Brown [Acta Cryst. (1991), A47, 655-685].                  #
#                                                                            #
# The current version of the core CIF dictionary is obtainable from          #
# ftp://ftp.iucr.org/pub/cif_core.dic.                                       #
#                                                                            #
# Software is freely available for graphical display of the structure(s)     #
# in this CIF. For information consult the CIF software page                 #
# http://www.iucr.org/resources/cif/software.                                #
#                                                                            #
# This file may be used for bona fide research purposes within the           #
# scientific community so long as proper attribution is given to the journal # 
# article from which it was obtained.                                        #
#                                                                            #
##############################################################################
data_General
_audit_creation_method     'by CrystalStructure 4.0'
_journal_date_recd_electronic     2014-05-29
_journal_date_accepted     2014-06-05
_journal_name_full     'Acta Crystallographica, Section E'
_journal_year     2014
_journal_volume     70
_journal_issue      7
_journal_page_first     o774
_journal_page_last     o774
_journal_paper_category     QO
_journal_paper_doi     10.1107/S1600536814013208
_journal_coeditor_code     LH5713
_publ_contact_author_name     'Yoshinobu Ishikawa'
_publ_contact_author_address
;
School of Pharmaceutical Sciences
University of Shizuoka
52-1 Yada, Suruga-ku, Shizuoka 422-8526
Japan
;
_publ_contact_author_email     'ishi206@u-shizuoka-ken.ac.jp'
_publ_contact_author_fax     '+81-542645645'
_publ_contact_author_phone     '+81-542645645'
_publ_section_title
;
8-Fluoro-4-oxo-4<i>H</i>-chromene-3-carbaldehyde
;
loop_
    _publ_author_name
    _publ_author_footnote
    _publ_author_address
    'Ishikawa, Yoshinobu' .
;
School of Pharmaceutical Sciences
University of Shizuoka
52-1 Yada, Suruga-ku, Shizuoka 422-8526
Japan
;
_publ_section_synopsis     .
data_I
_database_code_depnum_ccdc_archive     'CCDC 1007014'
_chemical_name_systematic
;
8-Fluoro-4-oxo-4<i>H</i>-chromene-3-carbaldehyde
;
_chemical_formula_moiety     'C10 H5 F O3'
_chemical_formula_sum     'C10 H5 F O3'
_chemical_formula_iupac     'C10 H5 F O3'
_chemical_formula_weight     192.15
_chemical_melting_point     ?
_symmetry_cell_setting     monoclinic
_symmetry_space_group_name_H-M     'P 21/n'
_symmetry_space_group_name_Hall     '-P 2yn'
loop_
    _symmetry_equiv_pos_site_id
    _symmetry_equiv_pos_as_xyz
    1 '+X,+Y,+Z'
    2 '1/2-X,1/2+Y,1/2-Z'
    3 '-X,-Y,-Z'
    4 '1/2+X,1/2-Y,1/2+Z'
_cell_length_a     6.6643(12)
_cell_length_b     8.395(5)
_cell_length_c     14.247(4)
_cell_angle_alpha     90.0000
_cell_angle_beta     97.865(16)
_cell_angle_gamma     90.0000
_cell_volume     789.6(6)
_cell_formula_units_Z     4
_cell_measurement_reflns_used     25
_cell_measurement_theta_min     15.52
_cell_measurement_theta_max     17.38
_cell_measurement_temperature     100
_exptl_crystal_description     block
_exptl_crystal_colour     yellow
_exptl_crystal_size_max     0.400
_exptl_crystal_size_mid     0.400
_exptl_crystal_size_min     0.200
_exptl_crystal_density_diffrn     1.616
_exptl_crystal_density_meas     ?
_exptl_crystal_density_method     'not measured'
_exptl_crystal_F_000     392.00
_exptl_absorpt_coefficient_mu     0.135
_exptl_absorpt_correction_type     none
_diffrn_ambient_temperature     100
_diffrn_radiation_type     'Mo K\a'
_diffrn_radiation_wavelength     0.71069
_diffrn_measurement_device_type     'Rigaku AFC-7R'
_diffrn_measurement_method     \w-2\q
_diffrn_reflns_number     2445
_diffrn_reflns_av_R_equivalents     0.0485
_diffrn_reflns_theta_max     27.49
_diffrn_reflns_theta_full     27.49
_diffrn_measured_fraction_theta_max     1.000
_diffrn_measured_fraction_theta_full     1.000
_diffrn_reflns_limit_h_min     -8
_diffrn_reflns_limit_h_max     8
_diffrn_reflns_limit_k_min     -6
_diffrn_reflns_limit_k_max     10
_diffrn_reflns_limit_l_min     -10
_diffrn_reflns_limit_l_max     18
_diffrn_standards_number     3
_diffrn_standards_interval_count     150
_diffrn_standards_decay_%     -0.366
_refine_special_details
;
Refinement was performed using all reflections. The weighted <i>R</i>-factor
(<i>wR</i>) and goodness of fit (<i>S</i>) are based on <i>F</i>^2^.
<i>R</i>-factor (gt) are based on <i>F</i>. The threshold expression of
<i>F</i>^2^ > 2.0 \s(<i>F</i>^2^) is used only for calculating <i>R</i>-factor
(gt).
;
_reflns_number_total     1810
_reflns_number_gt     1606
_reflns_threshold_expression     F^2^>2\s(F^2^)
_refine_ls_structure_factor_coef     Fsqd
_refine_ls_R_factor_gt     0.0384
_refine_ls_wR_factor_ref     0.1094
_refine_ls_goodness_of_fit_ref     1.072
_refine_ls_number_reflns     1810
_refine_ls_number_parameters     127
_refine_ls_number_restraints     0
_refine_ls_hydrogen_treatment     constr
_refine_ls_weighting_scheme     calc
_refine_ls_weighting_details
            'w = 1/[\s^2^(Fo^2^)+(0.0617P)^2^+0.3187P] where P=(Fo^2^+2Fc^2^)/3'
_atom_sites_solution_hydrogens     geom
_atom_sites_solution_primary     direct
_atom_sites_solution_secondary     difmap
_refine_ls_shift/su_max     0.000
_refine_diff_density_max     0.280
_refine_diff_density_min     -0.360
_refine_ls_extinction_method     none
_refine_ls_extinction_coef     ?
loop_
    _atom_type_symbol
    _atom_type_description
    _atom_type_scat_dispersion_real
    _atom_type_scat_dispersion_imag
    _atom_type_scat_source
    'C' 'C' 0.0033 0.0016
;
International Tables for Crystallography
(1992, Vol. C, Tables 4.2.6.8 and 6.1.1.4)
;
    'H' 'H' 0.0000 0.0000
;
International Tables for Crystallography
(1992, Vol. C, Table 6.1.1.4)
;
    'F' 'F' 0.0171 0.0103
;
International Tables for Crystallography
(1992, Vol. C, Tables 4.2.6.8 and 6.1.1.4)
;
    'O' 'O' 0.0106 0.0060
;
International Tables for Crystallography
(1992, Vol. C, Tables 4.2.6.8 and 6.1.1.4)
;
_computing_data_collection
                  '<i>WinAFC Diffractometer Control Software</i> (Rigaku, 1999)'
_computing_cell_refinement
                  '<i>WinAFC Diffractometer Control Software</i> (Rigaku, 1999)'
_computing_data_reduction
                  '<i>WinAFC Diffractometer Control Software</i> (Rigaku, 1999)'
_computing_structure_solution     'SIR2008 (Burla, <i>et al.</i>, 2007)'
_computing_structure_refinement     'SHELXL97 (Sheldrick, 2008)'
_computing_molecular_graphics     'CrystalStructure (Rigaku, 2010)'
_computing_publication_material     'CrystalStructure (Rigaku, 2010)'
loop_
    _atom_site_type_symbol
    _atom_site_label
    _atom_site_fract_x
    _atom_site_fract_y
    _atom_site_fract_z
    _atom_site_U_iso_or_equiv
    _atom_site_adp_type
    _atom_site_calc_flag
    _atom_site_refinement_flags
    _atom_site_occupancy
    _atom_site_symmetry_multiplicity
    _atom_site_disorder_assembly
    _atom_site_disorder_group
    F F1 0.63662(11) 0.31393(11) -0.11055(6) 0.0262(3) Uani d . 1.0 4 . .
    O O1 0.70736(13) 0.13166(11) 0.04296(6) 0.0175(3) Uani d . 1.0 4 . .
    O O2 1.28166(13) 0.05710(12) 0.17921(6) 0.0211(3) Uani d . 1.0 4 . .
    O O3 0.80302(16) -0.13767(12) 0.29126(7) 0.0265(3) Uani d . 1.0 4 . .
    C C1 0.74226(18) 0.04263(15) 0.12185(8) 0.0174(3) Uani d . 1.0 4 . .
    C C2 0.92737(18) 0.01472(14) 0.17064(8) 0.0156(3) Uani d . 1.0 4 . .
    C C3 1.10896(18) 0.08367(14) 0.14003(8) 0.0148(3) Uani d . 1.0 4 . .
    C C4 1.22460(18) 0.26974(15) 0.01980(9) 0.0169(3) Uani d . 1.0 4 . .
    C C5 1.18179(19) 0.36449(15) -0.05972(9) 0.0190(3) Uani d . 1.0 4 . .
    C C6 0.9826(2) 0.38000(15) -0.10529(9) 0.0193(3) Uani d . 1.0 4 . .
    C C7 0.83046(19) 0.30073(15) -0.06889(9) 0.0180(3) Uani d . 1.0 4 . .
    C C8 1.06800(17) 0.18914(14) 0.05669(8) 0.0146(3) Uani d . 1.0 4 . .
    C C9 0.86964(18) 0.20612(14) 0.01198(8) 0.0152(3) Uani d . 1.0 4 . .
    C C10 0.9457(2) -0.09092(15) 0.25433(9) 0.0197(3) Uani d . 1.0 4 . .
    H H1 0.6287 -0.0040 0.1450 0.0209 Uiso calc R 1.0 4 . .
    H H2 1.3604 0.2591 0.0496 0.0203 Uiso calc R 1.0 4 . .
    H H3 1.2884 0.4197 -0.0837 0.0228 Uiso calc R 1.0 4 . .
    H H4 0.9534 0.4442 -0.1604 0.0231 Uiso calc R 1.0 4 . .
    H H5 1.0775 -0.1243 0.2809 0.0236 Uiso calc R 1.0 4 . .
loop_
    _atom_site_aniso_label
    _atom_site_aniso_U_11
    _atom_site_aniso_U_22
    _atom_site_aniso_U_33
    _atom_site_aniso_U_12
    _atom_site_aniso_U_13
    _atom_site_aniso_U_23
    F1 0.0193(4) 0.0333(5) 0.0246(5) 0.0075(4) -0.0019(3) 0.0064(4)
    O1 0.0142(4) 0.0207(5) 0.0178(5) 0.0016(4) 0.0028(4) 0.0012(4)
    O2 0.0171(5) 0.0282(5) 0.0173(5) 0.0014(4) -0.0006(4) 0.0027(4)
    O3 0.0355(6) 0.0226(5) 0.0239(5) -0.0023(4) 0.0130(4) 0.0020(4)
    C1 0.0197(6) 0.0163(6) 0.0175(6) 0.0008(5) 0.0071(5) -0.0010(5)
    C2 0.0198(6) 0.0138(6) 0.0140(6) 0.0014(5) 0.0048(5) -0.0016(5)
    C3 0.0179(6) 0.0146(6) 0.0121(5) 0.0018(5) 0.0025(4) -0.0028(4)
    C4 0.0164(6) 0.0171(6) 0.0175(6) 0.0005(5) 0.0033(5) -0.0017(5)
    C5 0.0224(6) 0.0169(6) 0.0192(6) -0.0001(5) 0.0077(5) 0.0000(5)
    C6 0.0277(7) 0.0164(6) 0.0144(6) 0.0051(5) 0.0048(5) 0.0006(5)
    C7 0.0187(6) 0.0189(6) 0.0158(6) 0.0062(5) -0.0003(5) -0.0016(5)
    C8 0.0176(6) 0.0133(6) 0.0130(5) 0.0017(5) 0.0029(5) -0.0020(5)
    C9 0.0167(6) 0.0140(6) 0.0157(6) 0.0020(5) 0.0045(5) -0.0020(5)
    C10 0.0275(7) 0.0166(6) 0.0156(6) 0.0006(5) 0.0050(5) -0.0014(5)
_geom_special_details     .
loop_
    _geom_bond_atom_site_label_1
    _geom_bond_atom_site_label_2
    _geom_bond_site_symmetry_1
    _geom_bond_site_symmetry_2
    _geom_bond_distance
    _geom_bond_publ_flag
    F1 C7 . . 1.3504(15) no
    O1 C1 . . 1.3433(15) no
    O1 C9 . . 1.3733(16) no
    O2 C3 . . 1.2289(15) no
    O3 C10 . . 1.2133(18) no
    C1 C2 . . 1.3510(17) no
    C2 C3 . . 1.4609(18) no
    C2 C10 . . 1.4776(18) no
    C3 C8 . . 1.4764(17) no
    C4 C5 . . 1.3817(18) no
    C4 C8 . . 1.4048(18) no
    C5 C6 . . 1.4017(18) no
    C6 C7 . . 1.372(2) no
    C7 C9 . . 1.3943(18) no
    C8 C9 . . 1.3940(16) no
    C1 H1 . . 0.950 no
    C4 H2 . . 0.950 no
    C5 H3 . . 0.950 no
    C6 H4 . . 0.950 no
    C10 H5 . . 0.950 no
loop_
    _geom_contact_atom_site_label_1
    _geom_contact_atom_site_label_2
    _geom_contact_distance
    _geom_contact_site_symmetry_1
    _geom_contact_site_symmetry_2
    _geom_contact_publ_flag
    F1 O1 2.6580(14) . . no
    O1 C3 2.8679(15) . . no
    O2 C1 3.5778(16) . . no
    O2 C4 2.8728(18) . . no
    O2 C10 2.8910(18) . . no
    O3 C1 2.8307(17) . . no
    C1 C7 3.586(2) . . no
    C1 C8 2.7638(18) . . no
    C2 C9 2.7571(18) . . no
    C4 C7 2.7668(18) . . no
    C5 C9 2.7785(19) . . no
    C6 C8 2.8031(19) . . no
    F1 O2 3.332(3) . 3_755 no
    F1 O2 3.4454(15) . 4_454 no
    F1 C2 3.5415(16) . 4_454 no
    F1 C4 3.5386(17) . 1_455 no
    F1 C5 3.2393(17) . 1_455 no
    F1 C10 3.1720(19) . 4_454 no
    O1 O2 3.5495(16) . 3_755 no
    O1 O3 3.0624(16) . 2_655 no
    O1 C3 3.5265(18) . 3_755 no
    O1 C4 3.3931(16) . 1_455 no
    O1 C4 3.532(3) . 3_755 no
    O1 C8 3.477(2) . 3_755 no
    O2 F1 3.332(3) . 3_755 no
    O2 F1 3.4454(15) . 4_555 no
    O2 O1 3.5495(16) . 3_755 no
    O2 C1 3.2850(17) . 1_655 no
    O2 C6 3.2207(17) . 4_555 no
    O2 C7 3.425(3) . 3_755 no
    O2 C9 3.5451(18) . 3_755 no
    O2 C10 3.530(3) . 2_755 no
    O3 O1 3.0624(16) . 2_645 no
    O3 C1 2.988(3) . 2_645 no
    O3 C2 3.376(3) . 2_645 no
    O3 C5 3.300(2) . 4_455 no
    O3 C6 3.503(2) . 4_455 no
    O3 C9 3.4329(18) . 2_645 no
    C1 O2 3.2850(17) . 1_455 no
    C1 O3 2.988(3) . 2_655 no
    C1 C4 3.335(3) . 3_755 no
    C1 C5 3.584(3) . 3_755 no
    C1 C8 3.569(2) . 3_755 no
    C2 F1 3.5415(16) . 4_555 no
    C2 O3 3.376(3) . 2_655 no
    C2 C5 3.584(3) . 3_755 no
    C2 C6 3.516(3) . 3_755 no
    C2 C7 3.516(3) . 3_755 no
    C3 O1 3.5265(18) . 3_755 no
    C3 C7 3.423(3) . 3_755 no
    C3 C9 3.273(2) . 3_755 no
    C4 F1 3.5386(17) . 1_655 no
    C4 O1 3.3931(16) . 1_655 no
    C4 O1 3.532(3) . 3_755 no
    C4 C1 3.335(3) . 3_755 no
    C4 C6 3.535(3) . 3_765 no
    C5 F1 3.2393(17) . 1_655 no
    C5 O3 3.300(2) . 4_554 no
    C5 C1 3.584(3) . 3_755 no
    C5 C2 3.584(3) . 3_755 no
    C5 C6 3.469(2) . 3_765 no
    C5 C7 3.362(3) . 3_765 no
    C6 O2 3.2207(17) . 4_454 no
    C6 O3 3.503(2) . 4_554 no
    C6 C2 3.516(3) . 3_755 no
    C6 C4 3.535(3) . 3_765 no
    C6 C5 3.469(2) . 3_765 no
    C6 C6 3.595(2) . 3_765 no
    C6 C10 3.302(3) . 3_755 no
    C7 O2 3.425(3) . 3_755 no
    C7 C2 3.516(3) . 3_755 no
    C7 C3 3.423(3) . 3_755 no
    C7 C5 3.362(3) . 3_765 no
    C8 O1 3.477(2) . 3_755 no
    C8 C1 3.569(2) . 3_755 no
    C8 C9 3.500(3) . 3_755 no
    C9 O2 3.5451(18) . 3_755 no
    C9 O3 3.4329(18) . 2_655 no
    C9 C3 3.273(2) . 3_755 no
    C9 C8 3.500(3) . 3_755 no
    C10 F1 3.1720(19) . 4_555 no
    C10 O2 3.530(3) . 2_745 no
    C10 C6 3.302(3) . 3_755 no
    F1 H4 2.5628 . . no
    O2 H2 2.6123 . . no
    O2 H5 2.6094 . . no
    O3 H1 2.5079 . . no
    C1 H5 3.2720 . . no
    C3 H1 3.2941 . . no
    C3 H2 2.6881 . . no
    C3 H5 2.6900 . . no
    C4 H4 3.2758 . . no
    C6 H2 3.2742 . . no
    C7 H3 3.2451 . . no
    C8 H3 3.2724 . . no
    C9 H1 3.1799 . . no
    C9 H2 3.2714 . . no
    C9 H4 3.2729 . . no
    C10 H1 2.5538 . . no
    H1 H5 3.4830 . . no
    H2 H3 2.3255 . . no
    H3 H4 2.3559 . . no
    F1 H1 3.1465 . 3_655 no
    F1 H2 3.1555 . 1_455 no
    F1 H3 2.5618 . 1_455 no
    F1 H3 3.5405 . 3_765 no
    F1 H5 3.0285 . 4_454 no
    O1 H1 3.4194 . 3_655 no
    O1 H2 2.5611 . 1_455 no
    O1 H2 3.5413 . 3_755 no
    O2 H1 2.4819 . 1_655 no
    O2 H4 2.4119 . 4_555 no
    O2 H5 2.8654 . 2_755 no
    O3 H1 3.2215 . 2_645 no
    O3 H2 3.0871 . 2_745 no
    O3 H3 2.5650 . 4_455 no
    O3 H4 2.9967 . 4_455 no
    C1 H2 3.1811 . 1_455 no
    C1 H2 3.5205 . 3_755 no
    C3 H1 3.5325 . 1_655 no
    C3 H4 3.4094 . 4_555 no
    C3 H5 3.3166 . 2_755 no
    C4 H1 3.4743 . 3_755 no
    C4 H4 3.4405 . 3_765 no
    C4 H5 3.0932 . 2_755 no
    C5 H1 3.5564 . 3_755 no
    C6 H5 3.2790 . 3_755 no
    C6 H5 3.5954 . 4_454 no
    C7 H3 3.3670 . 3_765 no
    C7 H5 3.4926 . 3_755 no
    C8 H4 3.4258 . 3_765 no
    C8 H5 3.4483 . 2_755 no
    C9 H2 3.5355 . 1_455 no
    C9 H3 3.5098 . 3_765 no
    C10 H2 3.1732 . 2_745 no
    C10 H3 3.0252 . 4_455 no
    C10 H4 3.3595 . 3_755 no
    H1 F1 3.1465 . 3_655 no
    H1 O1 3.4194 . 3_655 no
    H1 O2 2.4819 . 1_455 no
    H1 O3 3.2215 . 2_655 no
    H1 C3 3.5325 . 1_455 no
    H1 C4 3.4743 . 3_755 no
    H1 C5 3.5564 . 3_755 no
    H1 H2 3.0424 . 1_455 no
    H1 H2 3.5115 . 3_755 no
    H1 H4 3.1928 . 4_455 no
    H2 F1 3.1555 . 1_655 no
    H2 O1 2.5611 . 1_655 no
    H2 O1 3.5413 . 3_755 no
    H2 O3 3.0871 . 2_755 no
    H2 C1 3.1811 . 1_655 no
    H2 C1 3.5205 . 3_755 no
    H2 C9 3.5355 . 1_655 no
    H2 C10 3.1732 . 2_755 no
    H2 H1 3.0424 . 1_655 no
    H2 H1 3.5115 . 3_755 no
    H2 H3 3.5607 . 3_865 no
    H2 H5 2.5859 . 2_755 no
    H3 F1 2.5618 . 1_655 no
    H3 F1 3.5405 . 3_765 no
    H3 O3 2.5650 . 4_554 no
    H3 C7 3.3670 . 3_765 no
    H3 C9 3.5098 . 3_765 no
    H3 C10 3.0252 . 4_554 no
    H3 H2 3.5607 . 3_865 no
    H3 H5 3.3769 . 4_554 no
    H4 O2 2.4119 . 4_454 no
    H4 O3 2.9967 . 4_554 no
    H4 C3 3.4094 . 4_454 no
    H4 C4 3.4405 . 3_765 no
    H4 C8 3.4258 . 3_765 no
    H4 C10 3.3595 . 3_755 no
    H4 H1 3.1928 . 4_554 no
    H4 H5 3.1787 . 3_755 no
    H4 H5 2.9478 . 4_454 no
    H5 F1 3.0285 . 4_555 no
    H5 O2 2.8654 . 2_745 no
    H5 C3 3.3166 . 2_745 no
    H5 C4 3.0932 . 2_745 no
    H5 C6 3.2790 . 3_755 no
    H5 C6 3.5954 . 4_555 no
    H5 C7 3.4926 . 3_755 no
    H5 C8 3.4483 . 2_745 no
    H5 H2 2.5859 . 2_745 no
    H5 H3 3.3769 . 4_455 no
    H5 H4 3.1787 . 3_755 no
    H5 H4 2.9478 . 4_555 no
loop_
    _geom_angle_atom_site_label_1
    _geom_angle_atom_site_label_2
    _geom_angle_atom_site_label_3
    _geom_angle_site_symmetry_1
    _geom_angle_site_symmetry_2
    _geom_angle_site_symmetry_3
    _geom_angle
    _geom_angle_publ_flag
    C1 O1 C9 . . . 117.93(10) no
    O1 C1 C2 . . . 124.64(12) no
    C1 C2 C3 . . . 120.87(11) no
    C1 C2 C10 . . . 119.22(12) no
    C3 C2 C10 . . . 119.88(11) no
    O2 C3 C2 . . . 123.72(11) no
    O2 C3 C8 . . . 122.19(12) no
    C2 C3 C8 . . . 114.09(10) no
    C5 C4 C8 . . . 120.23(11) no
    C4 C5 C6 . . . 120.63(12) no
    C5 C6 C7 . . . 118.80(12) no
    F1 C7 C6 . . . 120.39(12) no
    F1 C7 C9 . . . 118.01(12) no
    C6 C7 C9 . . . 121.60(12) no
    C3 C8 C4 . . . 121.65(11) no
    C3 C8 C9 . . . 119.23(11) no
    C4 C8 C9 . . . 119.10(11) no
    O1 C9 C7 . . . 117.27(11) no
    O1 C9 C8 . . . 123.09(11) no
    C7 C9 C8 . . . 119.64(12) no
    O3 C10 C2 . . . 124.11(12) no
    O1 C1 H1 . . . 117.679 no
    C2 C1 H1 . . . 117.685 no
    C5 C4 H2 . . . 119.881 no
    C8 C4 H2 . . . 119.890 no
    C4 C5 H3 . . . 119.685 no
    C6 C5 H3 . . . 119.687 no
    C5 C6 H4 . . . 120.605 no
    C7 C6 H4 . . . 120.598 no
    O3 C10 H5 . . . 117.944 no
    C2 C10 H5 . . . 117.943 no
loop_
    _geom_torsion_atom_site_label_1
    _geom_torsion_atom_site_label_2
    _geom_torsion_atom_site_label_3
    _geom_torsion_atom_site_label_4
    _geom_torsion_site_symmetry_1
    _geom_torsion_site_symmetry_2
    _geom_torsion_site_symmetry_3
    _geom_torsion_site_symmetry_4
    _geom_torsion
    _geom_torsion_publ_flag
    C1 O1 C9 C7 . . . . -178.72(10) no
    C1 O1 C9 C8 . . . . 2.18(16) no
    C9 O1 C1 C2 . . . . -3.31(17) no
    C9 O1 C1 H1 . . . . 176.7 no
    O1 C1 C2 C3 . . . . 0.63(19) no
    O1 C1 C2 C10 . . . . -177.55(10) no
    H1 C1 C2 C3 . . . . -179.4 no
    H1 C1 C2 C10 . . . . 2.5 no
    C1 C2 C3 O2 . . . . -176.84(11) no
    C1 C2 C3 C8 . . . . 2.95(16) no
    C1 C2 C10 O3 . . . . -11.00(19) no
    C1 C2 C10 H5 . . . . 169.0 no
    C3 C2 C10 O3 . . . . 170.81(11) no
    C3 C2 C10 H5 . . . . -9.2 no
    C10 C2 C3 O2 . . . . 1.32(18) no
    C10 C2 C3 C8 . . . . -178.89(10) no
    O2 C3 C8 C4 . . . . -2.43(18) no
    O2 C3 C8 C9 . . . . 175.92(10) no
    C2 C3 C8 C4 . . . . 177.77(10) no
    C2 C3 C8 C9 . . . . -3.87(15) no
    C5 C4 C8 C3 . . . . 178.39(11) no
    C5 C4 C8 C9 . . . . 0.03(18) no
    C8 C4 C5 C6 . . . . -0.79(19) no
    C8 C4 C5 H3 . . . . 179.2 no
    H2 C4 C5 C6 . . . . 179.2 no
    H2 C4 C5 H3 . . . . -0.8 no
    H2 C4 C8 C3 . . . . -1.6 no
    H2 C4 C8 C9 . . . . -180.0 no
    C4 C5 C6 C7 . . . . 0.70(19) no
    C4 C5 C6 H4 . . . . -179.3 no
    H3 C5 C6 C7 . . . . -179.3 no
    H3 C5 C6 H4 . . . . 0.7 no
    C5 C6 C7 F1 . . . . 179.50(11) no
    C5 C6 C7 C9 . . . . 0.15(19) no
    H4 C6 C7 F1 . . . . -0.5 no
    H4 C6 C7 C9 . . . . -179.9 no
    F1 C7 C9 O1 . . . . 0.61(17) no
    F1 C7 C9 C8 . . . . 179.74(10) no
    C6 C7 C9 O1 . . . . 179.97(11) no
    C6 C7 C9 C8 . . . . -0.90(18) no
    C3 C8 C9 O1 . . . . 1.48(17) no
    C3 C8 C9 C7 . . . . -177.60(10) no
    C4 C8 C9 O1 . . . . 179.88(10) no
    C4 C8 C9 C7 . . . . 0.80(17) no
loop_
    _geom_hbond_atom_site_label_D
    _geom_hbond_atom_site_label_H
    _geom_hbond_atom_site_label_A
    _geom_hbond_site_symmetry_D
    _geom_hbond_site_symmetry_H
    _geom_hbond_site_symmetry_A
    _geom_hbond_distance_DH
    _geom_hbond_distance_HA
    _geom_hbond_distance_DA
    _geom_hbond_angle_DHA
    _geom_hbond_publ_flag
    C1 H1 O2 1_655 1_655 . 0.950 2.4819 3.285(2) 142.26(8) yes
    C6 H4 O2 4_555 4_555 . 0.950 2.4119 3.221(2) 142.86(8) yes
_iucr_refine_instructions_details
;
TITL 8-Fluoro-4-oxo-4H-chromene-3-carbaldehyde
CELL  0.71069 6.66430 8.39540 14.24680 90.000 97.865 90.000
ZERR  4 0.00120 0.00490 0.00370 0.000 0.016 0.000
LATT 1
SYMM .50-X, .50+Y, .50-Z
SFAC C H F O
UNIT 40 20 4 12
SHEL 99999.000000 0.000000
L.S. 20
FMAP 2
PLAN -25
WPDB -2
HTAB
BOND $H
CONF
LIST 4
TEMP -173.0
ACTA
SIZE 0.400 0.400 0.200
WGHT    0.061700    0.318700
FVAR       2.28368
F1    3    0.636619    0.313931   -0.110547    11.00000    0.01932    0.03328 =
         0.02459    0.00639   -0.00190    0.00753
O1    4    0.707365    0.131656    0.042962    11.00000    0.01423    0.02068 =
         0.01784    0.00119    0.00278    0.00161
O2    4    1.281664    0.057104    0.179207    11.00000    0.01714    0.02815 =
         0.01731    0.00272   -0.00062    0.00141
O3    4    0.803021   -0.137669    0.291258    11.00000    0.03547    0.02255 =
         0.02393    0.00203    0.01296   -0.00231
C1    1    0.742257    0.042632    0.121850    11.00000    0.01970    0.01633 =
         0.01753   -0.00097    0.00711    0.00084
AFIX  43
H1    2    0.628726   -0.004009    0.144971    11.00000   -1.20000
AFIX   0
C2    1    0.927365    0.014722    0.170643    11.00000    0.01982    0.01383 =
         0.01399   -0.00163    0.00483    0.00144
C3    1    1.108962    0.083675    0.140025    11.00000    0.01794    0.01458 =
         0.01210   -0.00281    0.00248    0.00175
C4    1    1.224601    0.269738    0.019798    11.00000    0.01638    0.01711 =
         0.01751   -0.00171    0.00331    0.00051
AFIX  43
H2    2    1.360410    0.259058    0.049623    11.00000   -1.20000
AFIX   0
C5    1    1.181794    0.364495   -0.059720    11.00000    0.02243    0.01686 =
         0.01915    0.00004    0.00773   -0.00013
AFIX  43
H3    2    1.288372    0.419659   -0.083732    11.00000   -1.20000
AFIX   0
C6    1    0.982599    0.379997   -0.105292    11.00000    0.02766    0.01641 =
         0.01435    0.00062    0.00484    0.00514
AFIX  43
H4    2    0.953433    0.444205   -0.160377    11.00000   -1.20000
AFIX   0
C7    1    0.830459    0.300734   -0.068890    11.00000    0.01871    0.01889 =
         0.01579   -0.00159   -0.00025    0.00616
C8    1    1.068005    0.189138    0.056692    11.00000    0.01764    0.01332 =
         0.01302   -0.00199    0.00285    0.00167
C9    1    0.869641    0.206124    0.011977    11.00000    0.01665    0.01397 =
         0.01567   -0.00203    0.00453    0.00201
C10   1    0.945720   -0.090919    0.254329    11.00000    0.02750    0.01661 =
         0.01555   -0.00135    0.00505    0.00064
AFIX  43
H5    2    1.077525   -0.124335    0.280889    11.00000   -1.20000
HKLF 4
REM  8-Fluoro-4-oxo-4H-chromene-3-carbaldehyde
REM R1 =  0.0384 for   1606 Fo > 4sig(Fo)  and  0.0435 for all   1810 data
REM    127 parameters refined using      0 restraints
END
WGHT      0.0617      0.3187
REM Highest difference peak  0.278,  deepest hole -0.358,  1-sigma level  0.081
Q1    1   1.0865  0.1406  0.1004  11.00000  0.05    0.28
Q2    1   1.0081  0.0644  0.1607  11.00000  0.05    0.24
Q3    1   0.5377  0.2970 -0.2385  11.00000  0.05    0.22
Q4    1   0.8297  0.0616  0.1614  11.00000  0.05    0.22
Q5    1   0.5000  0.0000  0.0000  10.50000  0.05    0.21
Q6    1   0.9326 -0.0398  0.2019  11.00000  0.05    0.20
Q7    1   1.2755  0.2190  0.2194  11.00000  0.05    0.20
Q8    1   0.8562  0.2927 -0.0112  11.00000  0.05    0.20
Q9    1   1.0797  0.2167  0.1962  11.00000  0.05    0.20
Q10   1   1.1996  0.3114 -0.0180  11.00000  0.05    0.19
Q11   1   0.8543 -0.0121  0.1240  11.00000  0.05    0.19
Q12   1   0.6152 -0.2935  0.2408  11.00000  0.05    0.18
Q13   1   1.0865  0.3577 -0.0842  11.00000  0.05    0.17
Q14   1   0.9653  0.2141  0.0435  11.00000  0.05    0.17
Q15   1   0.9773  0.5130 -0.0463  11.00000  0.05    0.17
Q16   1   1.2644  0.1940  0.2774  11.00000  0.05    0.17
Q17   1   0.7458 -0.0165 -0.0559  11.00000  0.05    0.17
Q18   1   0.7060 -0.3082  0.2434  11.00000  0.05    0.17
Q19   1   1.2742  0.4421  0.0652  11.00000  0.05    0.17
Q20   1   0.9970  0.0872 -0.0330  11.00000  0.05    0.16
Q21   1   0.9975  0.5384 -0.0605  11.00000  0.05    0.16
Q22   1   1.1473  0.2305  0.0447  11.00000  0.05    0.16
Q23   1   0.4587 -0.0279  0.0627  11.00000  0.05    0.16
Q24   1   0.9092 -0.0474  0.0612  11.00000  0.05    0.16
Q25   1   0.6151 -0.0212  0.1081  11.00000  0.05    0.15
;
