# Supplementary material for: 8-Fluoro-4-oxo-4H-chromene-3-carbalde­hyde
Source: Acta Crystallogr Sect E Struct Rep Online. 2014 Jun 14;70(Pt 7):o774. doi: 10.1107/S1600536814013208 (PMC4120633; doi:10.1107/S1600536814013208)
Supplement: Supplementary file 2 [file e-70-0o774-Isup2.hkl]

# 
# h,k,l, Fc-squared, Fo-squared, sigma(Fo-squared) and status flag 
# 
data_I
_shelx_title ' 8-Fluoro-4-oxo-4H-chromene-3-carbaldehyde' 
_shelx_refln_list_code          4 
_shelx_F_calc_maximum      128.81 
_exptl_crystal_F_000       392.00 
_reflns_d_resolution_high  0.7699 
 
loop_ 
 _symmetry_equiv_pos_as_xyz 
 'x, y, z' 
 '-x+1/2, y+1/2, -z+1/2' 
 '-x, -y, -z' 
 'x-1/2, -y-1/2, z-1/2' 
 
_cell_length_a     6.6643 
_cell_length_b     8.3954 
_cell_length_c    14.2468 
_cell_angle_alpha  90.000 
_cell_angle_beta   97.865 
_cell_angle_gamma  90.000 
 
_shelx_F_squared_multiplier     1.000 
 
loop_ 
 _refln_index_h 
 _refln_index_k 
 _refln_index_l 
 _refln_F_squared_calc 
 _refln_F_squared_meas 
 _refln_F_squared_sigma 
 _refln_observed_status 
   2   0   0     4530.36     4448.90     28.43 o 
   4   0   0        1.50        0.21      0.56 o 
   6   0   0       22.46       22.96      0.86 o 
   8   0   0        9.40        9.70      0.68 o 
   1   1   0     1244.82     1136.55     69.07 o 
   2   1   0     1965.23     2003.57      7.18 o 
   3   1   0       65.33       69.57      0.66 o 
   4   1   0      145.95      146.09      1.03 o 
   5   1   0     1144.81     1109.72     40.29 o 
   6   1   0      129.29      125.97      5.51 o 
   7   1   0        9.35       10.28      0.58 o 
   8   1   0       94.44      110.35      1.91 o 
   0   2   0      259.91      276.43      3.06 o 
   1   2   0      495.25      530.23      4.04 o 
   2   2   0       89.63       94.76      0.60 o 
   3   2   0     1106.50     1197.29      5.56 o 
   4   2   0      550.98      626.42      3.91 o 
   5   2   0        0.07        2.03      0.39 o 
   6   2   0      219.58      219.57     15.92 o 
   7   2   0        7.26        6.92      0.56 o 
   8   2   0        3.10        3.18      1.15 o 
   1   3   0      137.66      113.46      5.19 o 
   2   3   0      514.75      548.09      3.05 o 
   3   3   0      203.59      187.37      2.48 o 
   4   3   0       51.61       43.00      0.61 o 
   5   3   0      182.75      179.18      7.63 o 
   6   3   0       21.70       19.63      0.87 o 
   7   3   0       33.95       35.67      2.98 o 
   8   3   0        9.26        5.87      0.62 o 
   0   4   0     1071.18     1079.46     11.13 o 
   1   4   0        7.81        7.64      0.68 o 
   2   4   0       27.76       24.31      0.89 o 
   3   4   0       67.26       59.96      0.67 o 
   4   4   0       43.40       43.14      3.02 o 
   5   4   0       41.85       41.53      2.73 o 
   6   4   0      199.66      193.99      2.12 o 
   7   4   0       18.22       14.70      0.95 o 
   1   5   0      383.09      387.89     10.35 o 
   2   5   0      651.05      658.48      4.08 o 
   3   5   0        6.54        4.13      0.38 o 
   4   5   0      491.42      494.07     18.60 o 
   5   5   0       16.72       15.44      0.81 o 
   6   5   0       95.63       89.79      1.60 o 
   7   5   0        6.42        5.80      0.65 o 
   0   6   0       34.82       31.74      0.81 o 
   1   6   0       85.31       81.61      3.21 o 
   2   6   0        0.88        0.52      0.48 o 
   3   6   0        1.33        2.62      0.37 o 
   4   6   0      109.79      111.79      2.35 o 
   5   6   0       86.06       84.70      1.53 o 
   6   6   0       36.47       34.75      1.21 o 
   7   6   0       54.32       57.68      1.53 o 
   1   7   0      155.11      169.00      4.73 o 
   2   7   0       45.46       45.23      5.96 o 
   3   7   0        0.52        0.60      0.59 o 
   4   7   0       59.65       60.86      1.31 o 
   5   7   0       84.26       83.36      1.60 o 
   6   7   0       44.03       41.45      1.30 o 
   0   8   0        8.70        9.83      0.97 o 
   1   8   0       17.73       18.48      0.85 o 
   2   8   0        1.53        0.96      0.41 o 
   3   8   0       70.61       71.72      1.40 o 
   4   8   0      158.24      155.92      2.12 o 
   5   8   0       39.93       39.47      1.30 o 
   1   9   0        0.32       -0.85      1.40 o 
   2   9   0        1.51        1.35      0.59 o 
   3   9   0        0.21        0.42      0.66 o 
   4   9   0      744.27      715.58      6.70 o 
   0  10   0       50.91       51.39      1.91 o 
   1  10   0      355.16      356.49      5.24 o 
   2  10   0      300.03      303.29      3.02 o 
   3  10   0       14.16       13.24      0.97 o 
  -7   0   1       18.54       18.14      1.32 o 
  -5   0   1      531.93      543.60      7.96 o 
  -3   0   1      715.88      678.68      5.51 o 
  -1   0   1     2584.80     2549.02      7.44 o 
   1   0   1     3546.88     3376.31     26.51 o 
   3   0   1       21.58       16.72      0.49 o 
   5   0   1       16.05       15.65      1.03 o 
   7   0   1       59.90       61.77      1.86 o 
  -8   1   1        4.83        2.21      0.75 o 
  -7   1   1      100.04      103.16      2.38 o 
  -6   1   1     1228.80     1182.68     13.23 o 
  -5   1   1     1784.94     1770.45     14.33 o 
  -4   1   1       22.48       24.48      0.52 o 
  -3   1   1       94.52      119.50      0.88 o 
  -2   1   1      930.07      972.49      9.33 o 
  -1   1   1      197.58      202.85      2.40 o 
   0   1   1      870.71      884.38      4.11 o 
   1   1   1     1280.20      878.74      5.09 o 
   2   1   1       21.71        9.91      0.34 o 
   3   1   1        5.61        4.57      0.22 o 
   4   1   1       53.42       60.54      1.40 o 
   5   1   1        3.95        2.61      0.55 o 
   6   1   1        1.00        0.75      0.63 o 
   7   1   1       22.17       19.20      1.36 o 
   8   1   1        0.80        1.03      1.11 o 
  -8   2   1      112.04      118.73      2.74 o 
  -7   2   1       38.13       36.45      1.58 o 
  -6   2   1      104.81      103.68      2.13 o 
  -5   2   1      187.38      186.35      2.46 o 
  -4   2   1      184.39      191.22      1.44 o 
  -3   2   1       54.94       58.46      0.64 o 
  -2   2   1       45.53       39.56      0.47 o 
  -1   2   1      453.59      471.36      6.74 o 
   0   2   1     1915.14     1905.60     19.75 o 
   1   2   1       34.15       36.41      4.59 o 
   2   2   1      146.26      122.32      1.41 o 
   3   2   1      974.75     1155.69      5.42 o 
   4   2   1       40.18       52.84      0.75 o 
   5   2   1       81.26       74.80      1.74 o 
   6   2   1       99.81       78.02      2.00 o 
   7   2   1       46.37       46.31      1.75 o 
   8   2   1        6.56        7.25      0.94 o 
  -8   3   1       23.29       25.55      1.66 o 
  -7   3   1       74.86       77.71      2.17 o 
  -6   3   1      113.49      117.41      2.35 o 
  -5   3   1       16.21       18.47      1.01 o 
  -4   3   1       91.99       97.46      0.98 o 
  -3   3   1      148.82      181.09      1.27 o 
  -2   3   1      844.47      941.41     14.59 o 
  -1   3   1      553.86      563.33      5.93 o 
   0   3   1     1417.05     1438.58      5.45 o 
   1   3   1      594.76      578.10     32.29 o 
   2   3   1        1.47        2.71      0.68 o 
   3   3   1      494.08      538.69      5.89 o 
   4   3   1       32.80       33.08      0.90 o 
   5   3   1     1307.38     1116.53     12.35 o 
   6   3   1       27.63       26.46      1.38 o 
   7   3   1       44.15       46.12      1.82 o 
   8   3   1        0.26        1.61      0.82 o 
  -8   4   1        8.85        9.74      0.99 o 
  -7   4   1       10.69        7.69      0.77 o 
  -6   4   1       32.92       31.25      1.49 o 
  -5   4   1        5.60        5.80      0.60 o 
  -4   4   1      410.42      430.64      5.09 o 
  -3   4   1      982.90     1093.33     10.38 o 
  -2   4   1     1141.60     1198.58     13.54 o 
  -1   4   1      303.04      293.86      4.08 o 
   0   4   1       95.47      101.90      0.81 o 
   1   4   1      264.11      242.17     17.32 o 
   2   4   1       47.77       48.70      1.00 o 
   3   4   1        0.61        1.55      0.60 o 
   4   4   1      103.15       98.89      1.85 o 
   5   4   1       55.80       57.36      1.70 o 
   6   4   1      477.56      452.00      6.41 o 
   7   4   1      247.53      233.28      3.66 o 
  -7   5   1        0.13       -0.17      1.07 o 
  -6   5   1        0.07        0.54      0.99 o 
  -5   5   1        0.93        0.83      0.59 o 
  -4   5   1       16.73       16.56      0.98 o 
  -3   5   1       34.81       38.81      1.18 o 
  -2   5   1      644.32      694.69      4.82 o 
  -1   5   1      124.61      112.92      0.99 o 
   0   5   1       10.50        7.16      0.39 o 
   1   5   1      574.73      572.21      7.45 o 
   2   5   1      284.83      339.43      7.60 o 
   3   5   1      134.07      133.79      2.07 o 
   4   5   1        7.13        5.80      0.66 o 
   5   5   1        1.96        2.02      0.60 o 
   6   5   1       62.70       60.25      1.91 o 
   7   5   1        0.01        0.60      1.08 o 
  -7   6   1        0.94       -1.03      1.15 o 
  -6   6   1       63.71       64.30      2.07 o 
  -5   6   1        4.48        3.34      0.78 o 
  -4   6   1        3.20        2.72      0.58 o 
  -3   6   1      114.38      109.33      1.99 o 
  -2   6   1       34.68       40.43      1.26 o 
  -1   6   1      105.63      106.95      1.82 o 
   0   6   1      830.97      845.73      5.56 o 
   1   6   1       74.94       82.99      1.64 o 
   2   6   1      430.50      450.65      5.31 o 
   3   6   1        0.75        1.48      0.56 o 
   4   6   1        2.22        3.21      0.67 o 
   5   6   1        0.03       -0.05      0.83 o 
   6   6   1       24.43       20.37      1.52 o 
   7   6   1       46.15       54.50      2.09 o 
  -6   7   1       13.06       11.94      0.93 o 
  -5   7   1       98.88       99.62      2.43 o 
  -4   7   1        0.05        0.21      0.81 o 
  -3   7   1        7.76        7.95      0.67 o 
  -2   7   1      138.21      141.83      2.35 o 
  -1   7   1      656.84      697.81      9.71 o 
   0   7   1       16.58       19.93      1.06 o 
   1   7   1        0.26       -0.59      0.75 o 
   2   7   1        3.10        3.94      0.61 o 
   3   7   1       27.81       31.34      1.40 o 
   4   7   1      135.59      132.08      2.56 o 
   5   7   1       37.28       39.88      1.72 o 
   6   7   1       33.98       32.92      1.75 o 
  -5   8   1       40.17       35.92      1.74 o 
  -4   8   1       51.22       47.75      1.85 o 
  -3   8   1        4.81        3.76      0.69 o 
  -2   8   1       18.08       18.62      1.19 o 
  -1   8   1      349.02      356.42      3.84 o 
   0   8   1       27.60       27.27      1.37 o 
   1   8   1      289.15      294.05      3.49 o 
   2   8   1        1.33        1.10      0.78 o 
   3   8   1       25.44       27.87      1.37 o 
   4   8   1       24.27       25.02      1.54 o 
   5   8   1        1.65       -0.26      1.13 o 
  -4   9   1      292.32      286.08      4.18 o 
  -3   9   1      102.45      102.53      2.54 o 
  -2   9   1        0.01       -1.09      1.09 o 
  -1   9   1       17.01       18.41      1.37 o 
   0   9   1       38.85       37.38      1.60 o 
   1   9   1        2.99        2.11      0.72 o 
   2   9   1       54.64       59.85      1.94 o 
   3   9   1       52.42       53.79      2.03 o 
   4   9   1       30.30       31.39      1.75 o 
  -3  10   1       48.01       43.52      1.88 o 
  -2  10   1      116.75      116.36      2.77 o 
  -1  10   1      178.60      177.18      3.32 o 
   0  10   1        0.11        1.68      0.67 o 
   1  10   1       13.99       12.75      0.91 o 
   2  10   1        0.03        0.71      1.08 o 
   3  10   1        0.32        0.73      1.13 o 
  -8   0   2        0.67        0.10      1.10 o 
  -6   0   2      374.23      377.38      5.36 o 
  -4   0   2       38.69       42.96      1.21 o 
  -2   0   2      778.97      730.10      5.33 o 
   0   0   2     1928.54     1702.62      5.75 o 
   2   0   2      671.75      606.99      9.51 o 
   4   0   2      125.66      158.66      1.43 o 
   6   0   2        5.19        3.54      0.65 o 
   8   0   2       29.13       35.31      1.75 o 
  -8   1   2       41.06       47.07      1.87 o 
  -7   1   2       45.58       45.08      1.72 o 
  -6   1   2      933.51      907.93     11.56 o 
  -5   1   2      185.61      177.84      2.35 o 
  -4   1   2      413.07      446.56      3.71 o 
  -3   1   2        0.06        0.18      0.20 o 
  -2   1   2       69.59       87.74      0.80 o 
  -1   1   2     1288.25     1219.55      6.19 o 
   0   1   2        0.29       -0.25      0.25 o 
   1   1   2      764.23      750.25     60.90 o 
   2   1   2      345.43      332.81      5.42 o 
   3   1   2      210.58      251.44      1.79 o 
   4   1   2      134.37      134.74      1.78 o 
   5   1   2       12.04       14.02      0.96 o 
   6   1   2       25.98       23.46      1.29 o 
   7   1   2       39.58       43.46      1.75 o 
   8   1   2      161.00      180.84      3.38 o 
  -8   2   2       21.00       23.39      1.52 o 
  -7   2   2       35.23       38.63      1.69 o 
  -6   2   2       93.56       87.65      2.00 o 
  -5   2   2        3.85        4.35      0.52 o 
  -4   2   2        3.81        7.53      0.44 o 
  -3   2   2      125.15      137.72      0.95 o 
  -2   2   2      232.48      211.45      1.43 o 
  -1   2   2     9736.19     8703.29     79.99 o 
   0   2   2     7473.17     4688.11   1150.21 o 
   1   2   2     1043.86      993.12     39.64 o 
   2   2   2       49.07       66.45      0.63 o 
   3   2   2     1381.78     1462.45     24.94 o 
   4   2   2       11.20       16.50      0.50 o 
   5   2   2       32.38       39.53      1.34 o 
   6   2   2      448.22      428.11      5.92 o 
   7   2   2        2.96        3.36      0.78 o 
   8   2   2        5.85        3.73      0.93 o 
  -8   3   2        6.18        8.27      0.85 o 
  -7   3   2       29.47       29.07      1.50 o 
  -6   3   2       15.04       15.45      1.18 o 
  -5   3   2      144.17      146.83      2.28 o 
  -4   3   2      118.25      127.78      1.62 o 
  -3   3   2      590.88      717.61     11.05 o 
  -2   3   2     1356.69     1460.61     15.05 o 
  -1   3   2       63.73       44.27      1.59 o 
   0   3   2     1701.60     1610.37    154.32 o 
   1   3   2      110.13      110.40      4.54 o 
   2   3   2      580.89      587.17     12.36 o 
   3   3   2      394.07      394.50      3.28 o 
   4   3   2      392.44      348.41      3.19 o 
   5   3   2     1665.40     1505.36     14.47 o 
   6   3   2      126.28      131.39      2.49 o 
   7   3   2       63.41       62.95      2.09 o 
   8   3   2        8.84        8.19      0.98 o 
  -8   4   2       49.47       56.77      2.20 o 
  -7   4   2      189.06      209.48      3.41 o 
  -6   4   2       48.72       44.18      1.70 o 
  -5   4   2       56.51       47.47      1.48 o 
  -4   4   2       76.01       95.04      1.76 o 
  -3   4   2       60.91       68.92      0.82 o 
  -2   4   2      217.12      261.92      8.29 o 
  -1   4   2      233.56      229.74      1.73 o 
   0   4   2       73.29       76.28      0.73 o 
   1   4   2       19.70       18.39      0.59 o 
   2   4   2      132.02      124.90      1.19 o 
   3   4   2       42.03       42.74      0.70 o 
   4   4   2       25.99       25.28      1.15 o 
   5   4   2      482.73      388.96      3.91 o 
   6   4   2        0.94        1.52      0.68 o 
   7   4   2       33.08       42.80      1.82 o 
  -7   5   2       20.96       22.03      1.54 o 
  -6   5   2       53.16       48.07      1.69 o 
  -5   5   2       76.37       75.12      1.88 o 
  -4   5   2       49.29       60.00      1.54 o 
  -3   5   2      128.00      135.20      2.05 o 
  -2   5   2       18.69       15.88      0.48 o 
  -1   5   2       71.77       70.32      0.80 o 
   0   5   2      866.92      926.92     18.70 o 
   1   5   2     2381.36     2020.71    419.77 o 
   2   5   2      107.62      121.22      1.79 o 
   3   5   2       21.26       28.57      1.14 o 
   4   5   2        0.65        2.00      0.57 o 
   5   5   2      211.38      210.53      3.04 o 
   6   5   2        0.57        0.99      1.00 o 
   7   5   2       18.80       20.07      1.53 o 
  -7   6   2      181.23      184.44      3.49 o 
  -6   6   2       66.97       69.32      2.14 o 
  -5   6   2       70.48       62.51      1.95 o 
  -4   6   2       59.95       59.68      1.65 o 
  -3   6   2       20.74       24.74      1.11 o 
  -2   6   2       37.43       35.15      1.17 o 
  -1   6   2      338.81      354.36      4.52 o 
   0   6   2       89.76      101.53      1.79 o 
   1   6   2       36.11       37.32      1.20 o 
   2   6   2      303.41      313.34      3.20 o 
   3   6   2       11.93       11.04      0.72 o 
   4   6   2        2.50        2.17      0.70 o 
   5   6   2       53.32       53.68      1.79 o 
   6   6   2       48.25       46.90      1.94 o 
  -6   7   2       96.98       95.22      2.50 o 
  -5   7   2      190.27      186.99      3.16 o 
  -4   7   2        9.68       11.56      1.05 o 
  -3   7   2       30.05       29.34      1.28 o 
  -2   7   2        0.41        1.20      0.51 o 
  -1   7   2       82.81       77.72      1.78 o 
   0   7   2       13.35       15.74      0.99 o 
   1   7   2       93.09       96.51      2.02 o 
   2   7   2       53.46       47.56      1.53 o 
   3   7   2      389.52      398.57      4.06 o 
   4   7   2      756.18      781.02      8.47 o 
   5   7   2       19.08       19.80      1.41 o 
   6   7   2       19.70       20.80      1.56 o 
  -5   8   2       18.91       21.62      1.45 o 
  -4   8   2        5.28        4.42      0.79 o 
  -3   8   2       39.47       40.83      1.58 o 
  -2   8   2       80.12       79.27      2.05 o 
  -1   8   2       15.84       17.21      1.14 o 
   0   8   2        0.27        0.15      0.77 o 
   1   8   2        3.15        4.35      0.64 o 
   2   8   2       73.00       74.48      1.94 o 
   3   8   2      133.17      134.02      2.62 o 
   4   8   2      312.71      307.90      4.09 o 
   5   8   2       16.32       13.20      1.08 o 
  -4   9   2       39.19       40.18      1.78 o 
  -3   9   2        1.09        1.25      1.08 o 
  -2   9   2      369.25      371.23      4.41 o 
  -1   9   2       69.48       73.79      2.13 o 
   0   9   2       31.11       29.05      1.58 o 
   1   9   2       10.16        9.53      0.87 o 
   2   9   2        0.89        2.08      0.71 o 
   3   9   2       17.30       16.41      1.46 o 
   4   9   2        2.53       -0.12      1.26 o 
  -3  10   2       38.00       39.66      1.90 o 
  -2  10   2        0.69        1.46      1.05 o 
  -1  10   2      211.20      210.13      3.54 o 
   0  10   2       18.12       16.25      1.38 o 
   1  10   2       38.12       37.35      1.72 o 
   2  10   2       22.36       20.03      1.49 o 
   3  10   2       51.85       51.49      2.06 o 
  -7   0   3       26.15       25.82      1.56 o 
  -5   0   3      112.57      105.97      1.86 o 
  -3   0   3       39.68       42.86      0.66 o 
  -1   0   3     1005.03      929.82      5.62 o 
   1   0   3      121.21      124.66      7.23 o 
   3   0   3     7080.72     7586.42     16.95 o 
   5   0   3      345.65      354.17      3.44 o 
   7   0   3       28.71       28.00      1.54 o 
  -8   1   3       51.07       54.26      1.99 o 
  -7   1   3       28.93       28.37      1.48 o 
  -6   1   3      522.76      540.65      6.38 o 
  -5   1   3      637.60      643.37      8.76 o 
  -4   1   3      186.86      172.19      1.19 o 
  -3   1   3        0.01        1.80      0.21 o 
  -2   1   3     2812.24     2784.80     26.05 o 
  -1   1   3      126.12      121.66      1.68 o 
   0   1   3      992.91     1024.15      5.89 o 
   1   1   3     1008.51      923.02     80.23 o 
   2   1   3      613.26      650.37     12.39 o 
   3   1   3       35.48       33.45      0.55 o 
   4   1   3       25.40       16.92      0.54 o 
   5   1   3      125.85      122.62      2.13 o 
   6   1   3       28.53       29.70      1.31 o 
   7   1   3        1.15        0.57      1.08 o 
   8   1   3       17.82       30.38      1.71 o 
  -8   2   3        1.64        2.26      0.74 o 
  -7   2   3        0.00       -0.99      0.99 o 
  -6   2   3       53.11       53.38      1.60 o 
  -5   2   3      234.18      233.80      2.73 o 
  -4   2   3      308.60      316.88      3.84 o 
  -3   2   3      256.11      297.27      1.98 o 
  -2   2   3      614.61      624.93      3.53 o 
  -1   2   3     6517.33     5432.03    502.63 o 
   0   2   3    16593.21    13188.16    373.76 o 
   1   2   3        8.62        4.82      0.23 o 
   2   2   3        0.05        0.71      0.32 o 
   3   2   3        6.49       14.67      0.52 o 
   4   2   3      353.92      378.14      7.83 o 
   5   2   3      102.94       68.70      1.71 o 
   6   2   3      377.86      337.31      3.80 o 
   7   2   3        5.09        7.65      0.87 o 
   8   2   3       68.24       67.19      2.37 o 
  -8   3   3        7.92        9.63      0.91 o 
  -7   3   3       55.70       51.91      1.85 o 
  -6   3   3       10.55       12.91      1.19 o 
  -5   3   3        0.00       -0.68      0.68 o 
  -4   3   3      134.45      139.80      1.17 o 
  -3   3   3      111.81      127.25      1.56 o 
  -2   3   3      279.46      334.72      2.49 o 
  -1   3   3      466.63      455.43     22.68 o 
   0   3   3     4946.91     4467.46    457.28 o 
   1   3   3      465.09      472.94     28.94 o 
   2   3   3     1346.40     1319.78     13.80 o 
   3   3   3       86.50       80.98      2.48 o 
   4   3   3       34.67       36.22      1.23 o 
   5   3   3       96.21       93.53      2.02 o 
   6   3   3       64.16       61.01      1.82 o 
   7   3   3       16.24       18.26      1.39 o 
  -8   4   3       48.75       58.03      2.11 o 
  -7   4   3        5.84        7.19      0.84 o 
  -6   4   3      244.59      249.41      3.43 o 
  -5   4   3        2.37        2.49      0.53 o 
  -4   4   3      520.37      571.25      8.30 o 
  -3   4   3      221.36      250.57      3.57 o 
  -2   4   3      207.16      202.51      5.52 o 
  -1   4   3       59.52       60.10      1.60 o 
   0   4   3      686.56      655.46     81.34 o 
   1   4   3       24.53       29.33      0.86 o 
   2   4   3        5.12        4.86      0.39 o 
   3   4   3       27.48       27.44      0.63 o 
   4   4   3       90.70       83.42      1.81 o 
   5   4   3      104.05       87.98      2.10 o 
   6   4   3        6.25        5.36      0.73 o 
   7   4   3        1.72        0.73      1.13 o 
  -7   5   3        0.65        1.15      1.14 o 
  -6   5   3       25.44       27.71      1.47 o 
  -5   5   3        1.56        0.34      0.97 o 
  -4   5   3       39.13       44.64      1.41 o 
  -3   5   3       18.46       22.43      0.97 o 
  -2   5   3        0.10        1.39      0.72 o 
  -1   5   3      135.56      141.17      5.74 o 
   0   5   3        0.10       -0.30      0.33 o 
   1   5   3        8.67        4.20      0.73 o 
   2   5   3       68.07       79.68      0.94 o 
   3   5   3        6.69        6.22      0.62 o 
   4   5   3      798.15      738.60      7.39 o 
   5   5   3      199.65      194.76      2.99 o 
   6   5   3       63.09       64.18      2.08 o 
   7   5   3       30.38       29.55      1.78 o 
  -7   6   3       88.59       83.42      2.49 o 
  -6   6   3       35.58       34.00      1.67 o 
  -5   6   3      138.42      122.40      2.53 o 
  -4   6   3      481.00      467.78      6.04 o 
  -3   6   3       23.59       26.03      1.15 o 
  -2   6   3       16.17       17.38      0.95 o 
  -1   6   3       75.41       70.34      1.55 o 
   0   6   3       64.67       64.10      1.51 o 
   1   6   3        0.73        0.97      0.73 o 
   2   6   3       14.08       12.40      0.93 o 
   3   6   3       17.74       16.05      1.14 o 
   4   6   3       14.52       14.42      1.14 o 
   5   6   3        0.05        1.49      1.02 o 
   6   6   3       16.02       17.68      1.38 o 
  -6   7   3       19.55       20.47      1.44 o 
  -5   7   3        1.37        0.14      1.03 o 
  -4   7   3       54.96       51.42      1.70 o 
  -3   7   3       92.96       94.00      2.09 o 
  -2   7   3      185.98      191.09      2.72 o 
  -1   7   3       35.38       36.08      1.32 o 
   0   7   3      144.95      146.39      2.35 o 
   1   7   3       72.06       72.47      1.77 o 
   2   7   3      484.35      503.03      6.20 o 
   3   7   3       64.54       66.21      1.87 o 
   4   7   3     1026.12     1027.77     13.81 o 
   5   7   3        4.87        6.12      0.83 o 
   6   7   3       33.75       30.15      1.84 o 
  -5   8   3       50.64       48.82      1.83 o 
  -4   8   3       35.41       31.86      1.58 o 
  -3   8   3       33.84       30.60      1.48 o 
  -2   8   3      622.41      617.22      7.34 o 
  -1   8   3      357.84      365.95      5.54 o 
   0   8   3        0.96        0.62      0.77 o 
   1   8   3        0.91        1.85      0.58 o 
   2   8   3        1.03        0.60      0.88 o 
   3   8   3       97.65       96.06      2.35 o 
   4   8   3       20.39       17.33      1.50 o 
   5   8   3       47.71       51.77      2.07 o 
  -4   9   3       15.21       16.03      1.35 o 
  -3   9   3        6.15        6.30      0.86 o 
  -2   9   3       42.73       46.37      1.87 o 
  -1   9   3      594.66      586.70      7.61 o 
   0   9   3       12.29       11.87      0.86 o 
   1   9   3        7.82        6.85      0.84 o 
   2   9   3        1.32        0.89      1.08 o 
   3   9   3        2.66        4.17      0.78 o 
   4   9   3        1.56        1.18      1.19 o 
  -3  10   3       12.37       13.92      1.34 o 
  -2  10   3       51.94       50.16      1.98 o 
  -1  10   3      111.86      111.55      2.68 o 
   0  10   3        6.63        6.67      0.79 o 
   1  10   3      106.47      110.08      2.71 o 
   2  10   3       19.02       20.11      1.55 o 
  -8   0   4      433.08      437.48      5.02 o 
  -6   0   4      468.09      460.40      5.92 o 
  -4   0   4      247.63      249.62      2.46 o 
  -2   0   4        7.05        6.98      0.42 o 
   0   0   4      278.28      280.46     14.43 o 
   2   0   4      483.30      660.13      4.59 o 
   4   0   4       52.15       46.63      1.28 o 
   6   0   4      444.03      404.08      4.11 o 
   8   0   4        0.97        1.51      0.86 o 
  -8   1   4       38.33       36.32      1.80 o 
  -7   1   4        0.30       -0.35      1.06 o 
  -6   1   4     1819.42     1839.97     16.57 o 
  -5   1   4      143.50      135.33      2.11 o 
  -4   1   4      116.83      141.27      1.10 o 
  -3   1   4     2162.32     2389.88     12.68 o 
  -2   1   4     1092.61     1180.99      9.69 o 
  -1   1   4      953.38     1010.78      7.45 o 
   0   1   4      749.27      752.11     14.67 o 
   1   1   4     2259.11     2099.27     87.46 o 
   2   1   4        9.81        9.10      0.56 o 
   3   1   4      203.30      231.36      1.85 o 
   4   1   4        9.14        9.14      0.46 o 
   5   1   4       76.21       60.63      1.66 o 
   6   1   4      127.47      128.26      2.46 o 
   7   1   4        5.33        5.81      0.85 o 
   8   1   4       17.46       16.73      1.54 o 
  -8   2   4       60.14       69.56      2.29 o 
  -7   2   4        0.02        0.18      0.95 o 
  -6   2   4      127.80      126.29      2.35 o 
  -5   2   4      253.33      268.72      2.95 o 
  -4   2   4      198.43      180.99      1.27 o 
  -3   2   4      525.40      590.62      5.47 o 
  -2   2   4      742.16      790.17     10.81 o 
  -1   2   4      673.56      674.03     60.70 o 
   0   2   4     1406.37     1473.36      8.37 o 
   1   2   4      302.06      276.26      8.97 o 
   2   2   4      161.99      169.29      1.28 o 
   3   2   4        1.69        2.51      0.24 o 
   4   2   4       77.25       72.93      1.58 o 
   5   2   4      183.98      144.32      2.37 o 
   6   2   4      105.14       86.77      2.11 o 
   7   2   4       35.11       28.65      1.61 o 
  -8   3   4       44.25       53.43      2.17 o 
  -7   3   4        4.88        4.42      0.73 o 
  -6   3   4        2.94        1.04      1.04 o 
  -5   3   4       21.66       22.40      1.11 o 
  -4   3   4       74.75       70.70      0.87 o 
  -3   3   4      240.75      254.18      2.64 o 
  -2   3   4       60.68       75.54      0.81 o 
  -1   3   4      410.53      362.37     23.11 o 
   0   3   4     1578.53     1689.46     36.12 o 
   1   3   4      935.33      953.06     41.73 o 
   2   3   4      413.07      406.55      6.21 o 
   3   3   4      193.77      207.92      3.63 o 
   4   3   4       13.58       10.76      0.96 o 
   5   3   4       60.56       49.84      1.60 o 
   6   3   4       72.48       66.17      1.89 o 
   7   3   4        4.12        4.54      0.93 o 
  -8   4   4       52.95       59.66      2.28 o 
  -7   4   4        0.53        2.12      0.72 o 
  -6   4   4       66.08       63.31      1.92 o 
  -5   4   4      159.77      143.37      2.38 o 
  -4   4   4       65.07       70.67      1.59 o 
  -3   4   4       60.01       55.45      1.09 o 
  -2   4   4      630.48      639.16     31.98 o 
  -1   4   4     1553.04     1595.09     95.71 o 
   0   4   4       50.04       54.44      0.69 o 
   1   4   4      143.84      134.04      3.36 o 
   2   4   4       22.92       28.66      0.58 o 
   3   4   4        6.77        7.13      0.57 o 
   4   4   4        1.06        1.52      0.56 o 
   5   4   4       64.38       62.11      1.78 o 
   6   4   4        1.08        1.14      1.03 o 
   7   4   4        9.62        8.70      0.96 o 
  -7   5   4        0.43        0.65      1.05 o 
  -6   5   4      125.11      122.24      2.59 o 
  -5   5   4      110.85      102.46      2.22 o 
  -4   5   4       61.62       68.38      1.65 o 
  -3   5   4        1.05        1.47      0.44 o 
  -2   5   4        9.62        8.87      0.81 o 
  -1   5   4       74.98       66.18      5.33 o 
   0   5   4        0.81        0.91      0.31 o 
   1   5   4      180.35      165.23      6.82 o 
   2   5   4        0.56        0.03      0.70 o 
   3   5   4      213.40      206.42      2.68 o 
   4   5   4       11.30       11.31      1.10 o 
   5   5   4      393.48      407.99      4.32 o 
   6   5   4       64.75       63.01      2.10 o 
   7   5   4       10.03        8.12      0.95 o 
  -7   6   4       83.39       79.96      2.42 o 
  -6   6   4        1.07       -1.11      1.11 o 
  -5   6   4       14.92       12.29      0.88 o 
  -4   6   4      217.71      239.63      3.13 o 
  -3   6   4       59.21       65.76      1.65 o 
  -2   6   4        1.44        1.94      0.48 o 
  -1   6   4      152.42      149.63      2.19 o 
   0   6   4       59.84       60.10      1.51 o 
   1   6   4        7.86        9.41      0.65 o 
   2   6   4       20.74       20.43      1.16 o 
   3   6   4      399.10      393.19      3.89 o 
   4   6   4      202.44      206.55      3.10 o 
   5   6   4      329.99      340.14      4.16 o 
   6   6   4        3.14        2.70      0.81 o 
  -6   7   4        7.99        8.08      0.79 o 
  -5   7   4        4.60        4.09      0.78 o 
  -4   7   4       12.89       12.81      0.80 o 
  -3   7   4        8.26        7.85      0.68 o 
  -2   7   4      400.57      411.06      5.63 o 
  -1   7   4       50.13       53.76      1.58 o 
   0   7   4       23.62       24.35      1.20 o 
   1   7   4       66.82       71.25      1.78 o 
   2   7   4        4.62        5.20      0.67 o 
   3   7   4       11.35       10.90      0.78 o 
   4   7   4       14.82       17.25      1.34 o 
   5   7   4       12.28       10.81      0.95 o 
   6   7   4       16.65       20.08      1.55 o 
  -5   8   4        0.23        0.11      0.98 o 
  -4   8   4       46.49       46.22      1.87 o 
  -3   8   4       22.65       21.08      1.35 o 
  -2   8   4      409.41      413.44      6.12 o 
  -1   8   4      278.08      271.45      3.49 o 
   0   8   4      109.98      109.62      2.25 o 
   1   8   4       59.54       61.45      1.81 o 
   2   8   4      120.28      126.11      2.53 o 
   3   8   4        0.66       -0.41      1.06 o 
   4   8   4       49.34       51.79      1.97 o 
   5   8   4        3.01        1.64      0.84 o 
  -4   9   4       22.59       27.84      1.64 o 
  -3   9   4       11.23       11.41      0.96 o 
  -2   9   4      325.92      308.57      4.07 o 
  -1   9   4       44.72       44.91      1.78 o 
   0   9   4       21.87       19.38      1.36 o 
   1   9   4       18.91       20.18      1.38 o 
   2   9   4       30.89       30.81      1.67 o 
   3   9   4        5.26        6.47      0.84 o 
   4   9   4       17.37       18.73      1.44 o 
  -3  10   4        0.74        1.25      0.72 o 
  -2  10   4       30.31       29.64      1.61 o 
  -1  10   4        7.63        6.07      0.81 o 
   0  10   4        1.28        0.54      1.06 o 
   1  10   4        3.98        3.19      0.77 o 
   2  10   4       30.24       32.58      1.67 o 
  -7   0   5       26.36       25.34      1.43 o 
  -5   0   5      340.12      351.62      4.66 o 
  -3   0   5       14.01       17.08      0.93 o 
  -1   0   5     1641.38     1530.55     53.66 o 
   1   0   5      903.40      856.41    111.72 o 
   3   0   5      168.75      220.59      2.57 o 
   5   0   5      891.77      736.04      7.27 o 
   7   0   5       97.78      101.52      2.52 o 
  -8   1   5       28.84       34.36      1.71 o 
  -7   1   5        0.58       -0.09      0.94 o 
  -6   1   5      361.12      360.45      5.33 o 
  -5   1   5      111.92      117.28      2.00 o 
  -4   1   5      154.73      153.98      1.17 o 
  -3   1   5      860.74     1009.25      5.51 o 
  -2   1   5       97.11      135.62      1.33 o 
  -1   1   5      665.05      644.71      5.48 o 
   0   1   5      598.91      660.83      4.70 o 
   1   1   5       18.22       18.44      1.43 o 
   2   1   5       18.06       16.79      1.31 o 
   3   1   5      426.59      434.46      6.08 o 
   4   1   5       39.29       47.65      1.37 o 
   5   1   5       49.46       38.44      1.45 o 
   6   1   5       52.50       49.07      1.71 o 
   7   1   5       12.12       12.26      0.95 o 
  -8   2   5      152.44      166.76      3.30 o 
  -7   2   5       66.50       73.56      2.11 o 
  -6   2   5      506.59      499.01      6.34 o 
  -5   2   5       16.69       20.57      1.04 o 
  -4   2   5       30.91       28.22      0.60 o 
  -3   2   5      336.60      366.18      7.67 o 
  -2   2   5       27.01       20.66      0.44 o 
  -1   2   5      437.83      403.84     26.19 o 
   0   2   5        8.57        6.12      0.28 o 
   1   2   5        1.45        4.20      0.25 o 
   2   2   5      671.38      703.87     13.03 o 
   3   2   5      174.32      208.46      3.45 o 
   4   2   5       18.54       16.48      1.04 o 
   5   2   5       13.55        7.28      0.70 o 
   6   2   5        4.03        5.80      0.70 o 
   7   2   5        0.56        1.50      1.19 o 
  -8   3   5       52.56       57.66      2.25 o 
  -7   3   5      121.44      115.55      2.58 o 
  -6   3   5      312.14      326.23      3.80 o 
  -5   3   5        2.92        3.62      0.54 o 
  -4   3   5      244.78      250.95      3.85 o 
  -3   3   5       29.79       26.51      0.97 o 
  -2   3   5        0.07        2.42      0.92 o 
  -1   3   5      219.47      207.04     23.57 o 
   0   3   5      242.16      269.98      1.85 o 
   1   3   5      847.91      933.67     18.23 o 
   2   3   5       52.42       52.82      0.70 o 
   3   3   5        0.12        0.48      0.37 o 
   4   3   5      118.23      118.66      2.08 o 
   5   3   5       88.70       71.97      1.90 o 
   6   3   5        5.73        5.61      0.76 o 
   7   3   5       25.64       27.61      1.73 o 
  -7   4   5        0.49       -0.72      1.01 o 
  -6   4   5       72.22       61.52      1.93 o 
  -5   4   5      287.87      250.37      3.11 o 
  -4   4   5        2.13        3.08      0.50 o 
  -3   4   5      132.22      140.70      2.65 o 
  -2   4   5       58.00       43.48      1.52 o 
  -1   4   5     4270.28     4249.96    162.19 o 
   0   4   5     2041.50     2213.41     48.33 o 
   1   4   5      207.90      202.38      3.74 o 
   2   4   5       53.35       45.80      0.80 o 
   3   4   5        5.96        6.70      0.61 o 
   4   4   5        0.76        0.51      0.85 o 
   5   4   5        1.28        1.30      0.61 o 
   6   4   5       46.21       45.75      1.85 o 
   7   4   5       66.41       67.12      2.27 o 
  -7   5   5       19.15       18.86      1.58 o 
  -6   5   5        6.74        4.72      0.76 o 
  -5   5   5      112.22       91.81      2.18 o 
  -4   5   5       20.86       19.45      1.09 o 
  -3   5   5       48.17       37.97      1.24 o 
  -2   5   5        0.00       -0.61      0.61 o 
  -1   5   5      612.18      558.58     54.95 o 
   0   5   5      279.14      214.76     61.68 o 
   1   5   5      491.77      481.76     18.85 o 
   2   5   5        2.97        2.58      0.54 o 
   3   5   5     1685.73     1568.78     14.59 o 
   4   5   5     2173.54     1940.73     17.46 o 
   5   5   5      635.72      655.00      7.79 o 
   6   5   5        2.43        3.90      0.75 o 
  -7   6   5        2.66        4.42      0.89 o 
  -6   6   5       27.04       30.51      1.59 o 
  -5   6   5        2.54        0.63      1.31 o 
  -4   6   5      226.56      232.19      3.15 o 
  -3   6   5      356.63      368.30      5.21 o 
  -2   6   5      595.17      581.12      8.85 o 
  -1   6   5      140.55      138.57      2.21 o 
   0   6   5      197.19      211.54      2.65 o 
   1   6   5       17.50       18.08      1.06 o 
   2   6   5      194.91      193.96      2.70 o 
   3   6   5      329.84      338.77      3.69 o 
   4   6   5       14.75       12.77      1.19 o 
   5   6   5      141.41      138.36      2.87 o 
   6   6   5        0.05        0.32      1.13 o 
  -6   7   5        5.43        6.22      0.82 o 
  -5   7   5       21.42       23.71      1.49 o 
  -4   7   5        8.35        8.64      0.74 o 
  -3   7   5       28.53       30.83      1.36 o 
  -2   7   5      730.11      723.05     10.62 o 
  -1   7   5       17.68       19.19      1.15 o 
   0   7   5       30.74       34.99      1.40 o 
   1   7   5      352.37      366.18      3.79 o 
   2   7   5       79.37       80.63      1.97 o 
   3   7   5       28.85       27.29      1.42 o 
   4   7   5      111.72      111.80      2.54 o 
   5   7   5       21.52       20.70      1.56 o 
  -5   8   5        8.76        9.10      0.87 o 
  -4   8   5        0.78        1.93      0.74 o 
  -3   8   5       72.12       72.51      2.07 o 
  -2   8   5        2.30        3.21      0.66 o 
  -1   8   5      167.17      167.86      2.83 o 
   0   8   5       19.25       19.67      1.15 o 
   1   8   5        0.67       -0.21      0.93 o 
   2   8   5       52.24       51.61      1.76 o 
   3   8   5        5.02        4.37      0.80 o 
   4   8   5       10.39        8.39      0.88 o 
   5   8   5        1.81        0.47      1.25 o 
  -4   9   5        0.00       -0.11      1.03 o 
  -3   9   5        0.92        1.45      0.99 o 
  -2   9   5       43.83       41.62      1.78 o 
  -1   9   5       12.96       15.48      1.41 o 
   0   9   5        8.34        6.86      0.81 o 
   1   9   5       21.61       23.45      1.51 o 
   2   9   5       76.74       78.81      2.27 o 
   3   9   5        9.13        8.45      0.85 o 
  -2  10   5        1.36        1.78      0.77 o 
  -1  10   5       45.78       46.91      1.94 o 
   0  10   5       14.73       15.17      1.36 o 
   1  10   5        1.42        2.10      0.76 o 
   2  10   5       73.87       73.18      2.36 o 
  -8   0   6       24.55       30.34      1.76 o 
  -6   0   6       25.43       23.89      1.23 o 
  -4   0   6      274.89      314.94      2.89 o 
  -2   0   6        5.00        2.99      0.25 o 
   0   0   6       13.92       12.88      0.89 o 
   2   0   6     1312.56     1376.30     11.08 o 
   4   0   6      325.59      372.75      4.86 o 
   6   0   6      441.39      374.52      4.20 o 
  -8   1   6        1.24        2.41      0.85 o 
  -7   1   6       62.31       58.12      1.93 o 
  -6   1   6       32.04       32.33      1.33 o 
  -5   1   6        0.09        0.77      0.66 o 
  -4   1   6       69.80       84.79      0.92 o 
  -3   1   6      104.16      115.05      0.95 o 
  -2   1   6       46.15       53.91      0.88 o 
  -1   1   6      844.43      943.27      6.93 o 
   0   1   6     3954.42     3907.85     41.41 o 
   1   1   6      251.93      224.31      5.92 o 
   2   1   6      772.45      765.58      9.32 o 
   3   1   6      141.81      158.27      1.20 o 
   4   1   6        9.98       11.10      0.95 o 
   5   1   6      120.38       94.64      2.07 o 
   6   1   6        4.43        6.45      0.71 o 
   7   1   6        6.09        6.91      0.84 o 
  -8   2   6        1.90        4.22      0.96 o 
  -7   2   6       52.57       52.74      1.85 o 
  -6   2   6       48.79       51.52      1.76 o 
  -5   2   6        3.39        2.48      0.52 o 
  -4   2   6        0.01        0.00      0.60 o 
  -3   2   6       14.00       14.07      0.45 o 
  -2   2   6      718.63      736.77      8.34 o 
  -1   2   6      101.21      109.87      4.66 o 
   0   2   6      670.89      738.56     12.85 o 
   1   2   6       58.68       57.55      1.68 o 
   2   2   6      559.88      639.35      8.50 o 
   3   2   6     1091.43     1166.30     16.34 o 
   4   2   6      104.39       96.09      1.89 o 
   5   2   6       19.68       13.41      1.11 o 
   6   2   6        7.77        7.80      0.76 o 
   7   2   6        0.15        1.12      1.05 o 
  -8   3   6      132.69      137.91      3.11 o 
  -7   3   6      208.25      208.98      3.37 o 
  -6   3   6      719.32      749.91      8.06 o 
  -5   3   6       33.65       33.31      1.29 o 
  -4   3   6       26.32       29.13      1.15 o 
  -3   3   6      116.84      128.26      1.09 o 
  -2   3   6        6.26        3.89      0.28 o 
  -1   3   6        4.12        7.31      0.33 o 
   0   3   6       12.93       20.28      0.58 o 
   1   3   6       34.96       28.78      1.00 o 
   2   3   6       33.53       44.41      1.33 o 
   3   3   6      714.84      681.61      6.35 o 
   4   3   6      386.51      351.45      3.57 o 
   5   3   6      277.91      278.49      3.46 o 
   6   3   6       52.09       51.95      1.85 o 
   7   3   6        0.49        1.09      1.16 o 
  -7   4   6        1.28        2.03      0.78 o 
  -6   4   6       76.15       84.26      2.23 o 
  -5   4   6      192.61      163.97      2.61 o 
  -4   4   6      272.99      259.28      2.99 o 
  -3   4   6      460.90      479.86      5.28 o 
  -2   4   6        2.45        1.31      0.45 o 
  -1   4   6     3315.18     3147.98    159.36 o 
   0   4   6     1053.05      967.24    116.40 o 
   1   4   6       40.19       37.64      1.77 o 
   2   4   6       65.70       64.86      1.48 o 
   3   4   6      178.99      168.55      2.43 o 
   4   4   6       20.98       16.34      1.16 o 
   5   4   6        2.33        2.36      0.63 o 
   6   4   6        7.55        7.36      0.86 o 
   7   4   6       61.20       66.19      2.28 o 
  -7   5   6       77.05       80.03      2.43 o 
  -6   5   6       29.89       24.82      1.46 o 
  -5   5   6        7.16       10.62      0.82 o 
  -4   5   6        2.30        1.08      0.49 o 
  -3   5   6       60.85       59.15      1.53 o 
  -2   5   6       37.87       35.63      1.23 o 
  -1   5   6       82.74       99.51      1.78 o 
   0   5   6      517.16      486.58      5.27 o 
   1   5   6        0.26        0.19      0.70 o 
   2   5   6       45.60       45.90      1.41 o 
   3   5   6      134.37      128.83      2.30 o 
   4   5   6       52.22       49.53      1.67 o 
   5   5   6        1.24        0.54      1.08 o 
   6   5   6        5.31        4.45      0.84 o 
  -6   6   6       28.22       24.69      1.58 o 
  -5   6   6      181.61      180.01      3.00 o 
  -4   6   6        1.16        3.57      0.57 o 
  -3   6   6       91.14       90.29      1.96 o 
  -2   6   6      780.89      766.62     10.36 o 
  -1   6   6      547.74      554.24      6.09 o 
   0   6   6       56.19       59.76      1.60 o 
   1   6   6        1.03        1.04      0.76 o 
   2   6   6        0.00        0.33      0.82 o 
   3   6   6       52.40       49.79      1.66 o 
   4   6   6       10.39       12.38      1.10 o 
   5   6   6       25.42       27.94      1.63 o 
   6   6   6        0.67       -0.40      1.21 o 
  -6   7   6        0.38       -1.03      1.03 o 
  -5   7   6        1.07       -0.36      1.08 o 
  -4   7   6      196.18      202.28      3.21 o 
  -3   7   6       40.71       37.79      1.43 o 
  -2   7   6      271.52      270.44      3.38 o 
  -1   7   6      156.66      157.73      2.56 o 
   0   7   6        2.55        2.45      0.63 o 
   1   7   6        1.23        1.23      0.89 o 
   2   7   6        0.19        0.12      0.77 o 
   3   7   6        8.95        7.98      0.73 o 
   4   7   6      232.61      233.89      3.63 o 
   5   7   6      133.67      125.70      2.90 o 
  -5   8   6        3.37        3.48      0.73 o 
  -4   8   6      189.98      186.42      3.29 o 
  -3   8   6        0.00       -0.97      0.97 o 
  -2   8   6        0.02       -0.95      0.95 o 
  -1   8   6       28.96       28.62      1.40 o 
   0   8   6        0.92        0.09      0.84 o 
   1   8   6      118.31      108.68      2.41 o 
   2   8   6       33.26       32.30      1.54 o 
   3   8   6       36.62       37.88      1.72 o 
   4   8   6       18.16       17.99      1.50 o 
  -4   9   6        6.66        4.97      0.86 o 
  -3   9   6        9.19        8.82      0.84 o 
  -2   9   6       18.26       19.81      1.45 o 
  -1   9   6       12.97       11.57      0.92 o 
   0   9   6        6.89        6.58      0.79 o 
   1   9   6      327.93      321.94      4.28 o 
   2   9   6       14.25       17.14      1.32 o 
   3   9   6       56.30       56.44      2.11 o 
  -2  10   6        1.77        2.72      0.80 o 
  -1  10   6        0.49       -1.10      1.10 o 
   0  10   6       15.10       17.36      1.39 o 
   1  10   6       27.31       27.51      1.68 o 
  -7   0   7       98.76       90.37      2.27 o 
  -5   0   7      515.78      519.94      5.93 o 
  -3   0   7     1005.09     1118.64      7.20 o 
  -1   0   7        7.60        9.19      1.00 o 
   1   0   7      269.18      230.54     19.61 o 
   3   0   7      171.32      175.34      1.61 o 
   5   0   7      589.82      506.05      6.41 o 
   7   0   7        1.25        6.32      0.88 o 
  -8   1   7       46.82       53.16      2.17 o 
  -7   1   7       28.30       28.47      1.48 o 
  -6   1   7       22.50       25.00      1.40 o 
  -5   1   7       41.17       43.28      1.39 o 
  -4   1   7        0.00        0.26      0.43 o 
  -3   1   7     2357.17     2554.46      8.94 o 
  -2   1   7      474.45      501.56      8.04 o 
  -1   1   7       99.33       87.98      3.39 o 
   0   1   7     1412.49     1552.51      9.10 o 
   1   1   7      185.70      196.51      9.33 o 
   2   1   7        0.66       -0.07      0.27 o 
   3   1   7      138.29      145.97      1.37 o 
   4   1   7       83.78       80.52      1.80 o 
   5   1   7       16.02       13.80      1.12 o 
   6   1   7       18.15       16.38      0.99 o 
   7   1   7        0.35        0.97      1.12 o 
  -8   2   7       96.24       96.97      2.80 o 
  -7   2   7       22.15       19.37      1.42 o 
  -6   2   7       86.02       73.46      2.02 o 
  -5   2   7      123.70      111.34      2.08 o 
  -4   2   7      213.17      207.28      2.52 o 
  -3   2   7       54.60       55.82      1.00 o 
  -2   2   7      300.27      310.98      2.25 o 
  -1   2   7      919.52      940.68     13.71 o 
   0   2   7      207.82      248.39      2.66 o 
   1   2   7       75.13       76.54      1.77 o 
   2   2   7       60.36       72.49      2.16 o 
   3   2   7       79.37       79.25      1.68 o 
   4   2   7        0.93        1.05      0.85 o 
   5   2   7        4.36        3.09      0.66 o 
   6   2   7       26.39       21.32      1.42 o 
   7   2   7        1.94        1.56      1.23 o 
  -8   3   7       76.78       82.29      2.52 o 
  -7   3   7      198.98      205.00      3.39 o 
  -6   3   7     1237.39     1205.71     14.64 o 
  -5   3   7       49.68       40.91      1.44 o 
  -4   3   7        2.70        6.34      0.54 o 
  -3   3   7       25.51       27.18      0.90 o 
  -2   3   7       95.49       85.09      0.88 o 
  -1   3   7       39.66       40.01      1.82 o 
   0   3   7      103.60      107.98      0.95 o 
   1   3   7      112.22      103.63      3.24 o 
   2   3   7      118.78      110.10      1.66 o 
   3   3   7     1091.25     1081.87     11.68 o 
   4   3   7      128.05      116.29      2.24 o 
   5   3   7      172.65      169.05      2.81 o 
   6   3   7       23.76       25.50      1.55 o 
   7   3   7       19.08       18.43      1.50 o 
  -7   4   7       29.37       26.50      1.71 o 
  -6   4   7       27.77       28.48      1.50 o 
  -5   4   7        3.44        5.04      0.74 o 
  -4   4   7       29.23       28.82      1.25 o 
  -3   4   7      310.36      315.77      4.43 o 
  -2   4   7      658.14      639.60     16.28 o 
  -1   4   7      402.37      438.28     12.34 o 
   0   4   7      326.66      292.05     16.77 o 
   1   4   7      578.07      569.01     13.12 o 
   2   4   7      251.66      261.50      2.88 o 
   3   4   7      580.33      536.75      6.17 o 
   4   4   7        0.42        0.42      0.97 o 
   5   4   7        5.03        3.86      0.70 o 
   6   4   7        7.50        6.51      0.86 o 
  -7   5   7       21.00       20.35      1.63 o 
  -6   5   7       15.98       14.47      0.95 o 
  -5   5   7       21.87       20.45      1.35 o 
  -4   5   7        8.93        8.24      0.65 o 
  -3   5   7      394.38      398.39      5.30 o 
  -2   5   7      610.56      614.77      8.88 o 
  -1   5   7      107.71      116.11      1.97 o 
   0   5   7       35.35       33.18      1.25 o 
   1   5   7        0.61        1.58      0.50 o 
   2   5   7      248.40      241.74      2.96 o 
   3   5   7       22.58       22.36      1.27 o 
   4   5   7        4.85        5.04      0.64 o 
   5   5   7        0.05        1.39      1.01 o 
   6   5   7       59.63       63.84      2.18 o 
  -6   6   7        9.64       13.05      1.28 o 
  -5   6   7        0.00       -0.83      0.96 o 
  -4   6   7       86.04       83.61      2.02 o 
  -3   6   7        6.39        4.82      0.71 o 
  -2   6   7     1325.28     1344.39     13.91 o 
  -1   6   7      771.06      791.03     10.57 o 
   0   6   7        1.96        0.75      0.79 o 
   1   6   7      103.27      107.64      2.14 o 
   2   6   7       17.92       16.10      1.11 o 
   3   6   7       20.78       18.98      1.18 o 
   4   6   7       50.38       50.62      1.87 o 
   5   6   7       42.44       42.82      1.92 o 
  -6   7   7       11.72        8.53      0.91 o 
  -5   7   7       16.28       16.72      1.43 o 
  -4   7   7       56.03       59.09      1.97 o 
  -3   7   7        1.86        3.30      0.61 o 
  -2   7   7        3.50        4.52      0.67 o 
  -1   7   7       12.86       16.41      1.19 o 
   0   7   7        2.77        2.88      0.59 o 
   1   7   7      176.79      183.02      2.85 o 
   2   7   7       78.52       76.31      1.99 o 
   3   7   7       12.70       12.45      0.90 o 
   4   7   7      420.37      429.26      4.89 o 
   5   7   7      107.84      105.19      2.79 o 
  -5   8   7       67.40       65.35      2.23 o 
  -4   8   7      152.04      153.41      3.03 o 
  -3   8   7        2.57        4.11      0.80 o 
  -2   8   7       45.36       47.55      1.79 o 
  -1   8   7       53.42       51.93      1.78 o 
   0   8   7        0.67        0.27      0.63 o 
   1   8   7      192.74      183.70      3.09 o 
   2   8   7        3.20        1.19      1.07 o 
   3   8   7       28.04       29.51      1.61 o 
   4   8   7       44.99       42.50      1.96 o 
  -4   9   7       81.33       86.80      2.47 o 
  -3   9   7       14.25       13.20      0.99 o 
  -2   9   7       32.34       33.77      1.65 o 
  -1   9   7        0.33       -1.13      1.13 o 
   0   9   7        7.20        6.89      0.86 o 
   1   9   7        3.18        3.07      0.77 o 
   2   9   7        9.17        7.31      0.84 o 
   3   9   7        0.03       -0.11      1.10 o 
  -1  10   7       26.71       24.26      1.68 o 
   0  10   7        2.20        1.51      1.14 o 
  -8   0   8      298.40      329.07      4.53 o 
  -6   0   8      152.24      146.37      2.66 o 
  -4   0   8      111.94      115.57      1.94 o 
  -2   0   8      600.49      604.64      9.69 o 
   0   0   8       55.33       56.24      0.86 o 
   2   0   8      252.20      245.17      2.22 o 
   4   0   8       31.04       34.98      1.35 o 
   6   0   8        0.77        1.15      0.79 o 
  -8   1   8       29.82       29.49      1.95 o 
  -7   1   8       13.90       12.14      0.88 o 
  -6   1   8       18.24       16.70      1.29 o 
  -5   1   8        0.69        0.80      0.53 o 
  -4   1   8        3.99        2.81      0.48 o 
  -3   1   8      210.38      208.07      1.91 o 
  -2   1   8       80.95       67.88      1.05 o 
  -1   1   8        7.68        5.76      0.30 o 
   0   1   8     1378.68     1512.73      6.54 o 
   1   1   8      204.20      198.40      6.77 o 
   2   1   8        0.71        1.39      0.28 o 
   3   1   8      416.86      425.42      5.18 o 
   4   1   8       48.55       43.22      1.54 o 
   5   1   8       61.02       59.61      1.77 o 
   6   1   8       14.06       16.12      0.97 o 
   7   1   8        5.63        7.15      0.97 o 
  -8   2   8        0.24        1.51      0.94 o 
  -7   2   8       18.01       19.51      1.38 o 
  -6   2   8       72.32       59.08      1.83 o 
  -5   2   8      393.67      354.41      5.17 o 
  -4   2   8       12.93       17.23      0.97 o 
  -3   2   8      151.26      155.38      1.84 o 
  -2   2   8        0.80        1.54      0.29 o 
  -1   2   8       11.15       17.25      3.90 o 
   0   2   8       15.88       10.57      0.45 o 
   1   2   8        7.04        7.22      0.67 o 
   2   2   8      114.17      118.83      1.43 o 
   3   2   8      165.10      159.76      2.39 o 
   4   2   8       19.16       15.39      1.16 o 
   5   2   8      521.38      506.04      6.76 o 
   6   2   8       46.06       42.94      1.86 o 
   7   2   8      103.82      104.43      2.78 o 
  -7   3   8       53.63       54.68      1.95 o 
  -6   3   8        3.33        7.37      0.85 o 
  -5   3   8        8.44       12.78      1.08 o 
  -4   3   8      188.20      183.76      2.57 o 
  -3   3   8        5.67        2.53      0.49 o 
  -2   3   8        2.18        1.97      0.99 o 
  -1   3   8        0.04        1.31      0.74 o 
   0   3   8        1.14        0.73      0.58 o 
   1   3   8      372.66      381.64      8.61 o 
   2   3   8      103.35      106.03      1.90 o 
   3   3   8     1423.36     1315.24     13.43 o 
   4   3   8      253.33      221.96      3.07 o 
   5   3   8        1.78        2.13      0.63 o 
   6   3   8        0.10        0.26      1.08 o 
  -7   4   8      100.26      102.10      2.68 o 
  -6   4   8       71.78       71.08      2.07 o 
  -5   4   8       10.50        6.13      0.74 o 
  -4   4   8        0.04       -0.35      0.66 o 
  -3   4   8      515.90      501.09      5.74 o 
  -2   4   8      944.55      936.36     10.59 o 
  -1   4   8        0.36        0.75      0.67 o 
   0   4   8       58.12       58.03      1.44 o 
   1   4   8       55.26       45.09      1.40 o 
   2   4   8      335.81      365.40      3.51 o 
   3   4   8      488.47      494.94      6.13 o 
   4   4   8       25.16       24.59      1.31 o 
   5   4   8        2.83        1.74      0.77 o 
   6   4   8        1.05        0.86      1.10 o 
  -7   5   8      487.37      485.56      5.58 o 
  -6   5   8      422.82      419.00      4.76 o 
  -5   5   8        0.14       -1.01      1.01 o 
  -4   5   8       87.40       87.62      2.03 o 
  -3   5   8      247.63      243.02      3.07 o 
  -2   5   8      552.10      557.13      6.16 o 
  -1   5   8       11.56       11.22      0.94 o 
   0   5   8       39.75       38.86      1.30 o 
   1   5   8       68.73       75.86      1.76 o 
   2   5   8       52.31       52.10      1.59 o 
   3   5   8       11.00       14.35      1.03 o 
   4   5   8       50.09       50.99      1.74 o 
   5   5   8       33.02       38.70      1.76 o 
   6   5   8       82.63       95.20      2.61 o 
  -6   6   8       23.18       25.00      1.52 o 
  -5   6   8       63.02       66.77      2.10 o 
  -4   6   8        0.08        1.08      0.86 o 
  -3   6   8      131.49      131.26      2.43 o 
  -2   6   8      126.78      130.90      2.38 o 
  -1   6   8     1524.11     1542.12     15.12 o 
   0   6   8      273.94      238.48      3.05 o 
   1   6   8       84.12       67.75      1.83 o 
   2   6   8       17.56       13.10      1.13 o 
   3   6   8       32.92       33.59      1.50 o 
   4   6   8        3.79        2.72      0.76 o 
   5   6   8       22.06       20.89      1.60 o 
  -5   7   8       25.41       25.22      1.53 o 
  -4   7   8       15.46       16.68      1.44 o 
  -3   7   8       11.76       13.45      1.14 o 
  -2   7   8        2.21        2.77      0.63 o 
  -1   7   8      485.93      488.68      6.49 o 
   0   7   8        5.66        8.92      0.71 o 
   1   7   8        3.67        1.95      0.62 o 
   2   7   8       11.92       13.82      1.16 o 
   3   7   8        9.13        9.71      0.92 o 
   4   7   8      333.35      336.00      4.48 o 
  -5   8   8       78.59       83.26      2.49 o 
  -4   8   8        3.81        1.35      1.04 o 
  -3   8   8       32.09       32.74      1.65 o 
  -2   8   8        1.80        3.25      0.72 o 
  -1   8   8        0.52       -0.04      1.03 o 
   0   8   8       29.66       31.56      1.54 o 
   1   8   8        1.62        2.15      0.77 o 
   2   8   8       81.95       84.18      2.32 o 
   3   8   8        9.17       10.36      0.93 o 
  -3   9   8        0.15        1.07      1.06 o 
  -2   9   8      110.48      112.99      2.69 o 
  -1   9   8       81.19       77.98      2.25 o 
   0   9   8       17.35       16.10      1.36 o 
   1   9   8       79.48       75.58      2.30 o 
   2   9   8       37.87       36.29      1.80 o 
  -7   0   9        2.15        3.06      0.75 o 
  -5   0   9       39.02       37.74      1.38 o 
  -3   0   9      263.31      284.57      2.86 o 
  -1   0   9      920.89      922.53    110.92 o 
   1   0   9       88.24       91.00     10.01 o 
   3   0   9       66.04       69.79      1.67 o 
   5   0   9      209.22      207.77      3.17 o 
  -8   1   9        5.08        5.62      1.02 o 
  -7   1   9        5.32        4.70      0.80 o 
  -6   1   9       52.98       48.55      1.79 o 
  -5   1   9        0.14       -0.67      0.75 o 
  -4   1   9      266.24      283.64      4.36 o 
  -3   1   9        0.17        4.07      0.50 o 
  -2   1   9       82.87       86.14      0.91 o 
  -1   1   9      896.23      907.20     28.91 o 
   0   1   9     1047.69     1062.09      8.68 o 
   1   1   9      124.25      109.36      7.24 o 
   2   1   9      215.08      212.84      2.55 o 
   3   1   9      736.60      729.38      9.91 o 
   4   1   9       50.05       43.19      1.59 o 
   5   1   9       39.71       40.91      1.61 o 
   6   1   9        0.24        0.21      1.11 o 
  -7   2   9       15.14       15.15      1.32 o 
  -6   2   9       20.62       17.43      1.33 o 
  -5   2   9       59.30       51.60      1.59 o 
  -4   2   9      130.53      131.44      2.21 o 
  -3   2   9       57.39       64.82      1.51 o 
  -2   2   9       52.80       46.39      0.73 o 
  -1   2   9       24.63       31.05      1.02 o 
   0   2   9       20.67       17.80      0.54 o 
   1   2   9      120.21      116.60      1.85 o 
   2   2   9      687.04      671.22      9.07 o 
   3   2   9      493.21      477.15      5.89 o 
   4   2   9        1.77        0.81      0.83 o 
   5   2   9      208.14      197.97      3.21 o 
   6   2   9        2.28        5.91      0.82 o 
  -7   3   9       51.65       51.85      2.04 o 
  -6   3   9       42.49       38.46      1.65 o 
  -5   3   9       10.78       11.59      1.13 o 
  -4   3   9      232.25      237.34      2.99 o 
  -3   3   9      345.81      360.67      4.89 o 
  -2   3   9       10.88       11.38      0.91 o 
  -1   3   9       77.74       75.20      1.55 o 
   0   3   9      289.79      339.85      4.41 o 
   1   3   9      154.07      148.92      2.18 o 
   2   3   9        2.45        4.51      0.60 o 
   3   3   9      217.43      203.75      2.88 o 
   4   3   9        1.21        1.98      0.62 o 
   5   3   9       86.17       91.45      2.36 o 
   6   3   9        0.61        0.00      1.16 o 
  -7   4   9       20.49       16.77      1.15 o 
  -6   4   9        7.32        8.53      0.86 o 
  -5   4   9      128.62      121.70      2.50 o 
  -4   4   9        7.10        6.18      0.65 o 
  -3   4   9      196.26      193.22      2.69 o 
  -2   4   9      882.50      866.36     10.64 o 
  -1   4   9       38.38       40.51      1.28 o 
   0   4   9        2.01       -0.22      0.72 o 
   1   4   9       29.78       30.10      1.23 o 
   2   4   9      525.84      537.97      6.25 o 
   3   4   9       85.10       87.87      2.05 o 
   4   4   9       75.74       78.85      2.00 o 
   5   4   9       47.45       52.43      1.88 o 
   6   4   9        0.15        0.45      1.19 o 
  -6   5   9      146.94      153.84      3.07 o 
  -5   5   9       27.69       29.24      1.51 o 
  -4   5   9      191.02      192.08      2.96 o 
  -3   5   9      265.89      257.95      3.25 o 
  -2   5   9      122.72      122.23      2.19 o 
  -1   5   9        0.20        0.78      0.77 o 
   0   5   9        0.39        0.00      0.73 o 
   1   5   9        0.24        0.89      0.57 o 
   2   5   9        1.24        1.28      0.65 o 
   3   5   9       22.42       23.79      1.28 o 
   4   5   9        6.34        7.26      0.82 o 
   5   5   9        5.98        7.70      0.86 o 
  -6   6   9       99.16       91.05      2.50 o 
  -5   6   9       17.51       13.83      0.98 o 
  -4   6   9        0.04        1.74      0.67 o 
  -3   6   9       54.87       57.94      1.77 o 
  -2   6   9      551.48      562.29      6.82 o 
  -1   6   9      266.11      260.99      3.31 o 
   0   6   9       65.80       45.27      1.56 o 
   1   6   9       72.58       60.08      1.74 o 
   2   6   9        1.64        1.78      0.61 o 
   3   6   9       44.97       45.16      1.72 o 
   4   6   9       51.10       57.74      2.01 o 
   5   6   9       22.16       24.08      1.53 o 
  -5   7   9        6.68        8.16      0.89 o 
  -4   7   9        0.17        0.60      1.02 o 
  -3   7   9       24.44       24.42      1.46 o 
  -2   7   9        3.04        7.46      0.77 o 
  -1   7   9      118.56      120.78      2.45 o 
   0   7   9       59.89       45.83      1.67 o 
   1   7   9       90.75       89.75      2.19 o 
   2   7   9        3.69        0.90      1.10 o 
   3   7   9        5.70        4.96      0.89 o 
   4   7   9        0.02       -1.17      1.17 o 
  -4   8   9       84.47       87.69      2.45 o 
  -3   8   9        0.30       -0.16      1.02 o 
  -2   8   9      158.52      147.34      2.95 o 
  -1   8   9      231.41      227.59      3.59 o 
   0   8   9       26.96       28.13      1.56 o 
   1   8   9        2.64        3.46      0.80 o 
   2   8   9       10.27        6.26      0.91 o 
   3   8   9       34.05       40.70      1.91 o 
  -3   9   9       26.08       29.85      1.66 o 
  -2   9   9       21.79       24.39      1.64 o 
  -1   9   9        4.87        6.81      0.84 o 
   0   9   9        4.43        4.21      0.74 o 
   1   9   9        0.95        0.06      1.11 o 
  -6   0  10      969.58      893.15      9.15 o 
  -4   0  10       25.56       21.38      1.10 o 
  -2   0  10        1.09        1.54      0.43 o 
   0   0  10       12.66       17.37      1.31 o 
   2   0  10       99.88      112.72      1.99 o 
   4   0  10       32.22       34.25      1.40 o 
   6   0  10      103.32      114.40      2.77 o 
  -7   1  10       16.46       14.88      1.30 o 
  -6   1  10       74.04       67.62      2.00 o 
  -5   1  10       41.21       37.41      1.50 o 
  -4   1  10      165.18      167.88      2.50 o 
  -3   1  10        0.24        3.92      0.51 o 
  -2   1  10      127.43      122.48      1.94 o 
  -1   1  10      654.38      678.52     24.40 o 
   0   1  10      334.88      375.00      2.67 o 
   1   1  10       55.14       47.63      1.35 o 
   2   1  10      423.93      416.34      5.23 o 
   3   1  10     1199.20     1190.76     13.22 o 
   4   1  10       36.74       39.65      1.50 o 
   5   1  10      105.63      105.67      2.48 o 
   6   1  10       17.89       18.19      1.54 o 
  -7   2  10       78.50       74.72      2.20 o 
  -6   2  10        5.78        4.67      0.75 o 
  -5   2  10       21.87       24.21      1.36 o 
  -4   2  10      156.20      157.26      2.49 o 
  -3   2  10      662.95      663.44      9.32 o 
  -2   2  10      407.60      411.27      4.99 o 
  -1   2  10      334.54      342.68      4.45 o 
   0   2  10      102.07      107.63      1.88 o 
   1   2  10      296.16      276.24      2.96 o 
   2   2  10      485.76      502.42      5.81 o 
   3   2  10      113.90      109.60      2.24 o 
   4   2  10       50.46       54.93      1.70 o 
   5   2  10       40.99       42.90      1.81 o 
   6   2  10        3.25       -0.67      1.17 o 
  -7   3  10        0.14        0.65      1.14 o 
  -6   3  10       14.76       15.54      1.30 o 
  -5   3  10       89.15       89.71      2.21 o 
  -4   3  10       32.33       47.07      1.55 o 
  -3   3  10     2061.36     2051.97     16.79 o 
  -2   3  10      265.88      263.72      2.96 o 
  -1   3  10       15.60       18.38      1.05 o 
   0   3  10        1.51        0.18      0.76 o 
   1   3  10       54.85       46.82      1.45 o 
   2   3  10       40.65       38.62      1.41 o 
   3   3  10       71.67       73.44      1.93 o 
   4   3  10       13.06       18.77      1.17 o 
   5   3  10       21.30       22.67      1.51 o 
   6   3  10       39.55       52.10      2.12 o 
  -7   4  10       13.14       13.13      1.13 o 
  -6   4  10        7.98        9.24      0.88 o 
  -5   4  10        3.79        2.77      0.81 o 
  -4   4  10       28.58       26.86      1.31 o 
  -3   4  10       78.45       78.54      1.88 o 
  -2   4  10      209.46      206.84      2.77 o 
  -1   4  10      213.87      201.44      2.69 o 
   0   4  10       33.16       30.98      1.21 o 
   1   4  10       18.61       12.97      1.00 o 
   2   4  10        8.80        9.42      0.77 o 
   3   4  10      157.36      156.45      2.69 o 
   4   4  10       66.77       69.00      2.07 o 
   5   4  10       60.23       58.09      2.03 o 
  -6   5  10      151.76      142.08      2.97 o 
  -5   5  10       25.44       24.38      1.51 o 
  -4   5  10        4.80        4.93      0.69 o 
  -3   5  10        9.67        9.87      0.71 o 
  -2   5  10       28.41       28.77      1.31 o 
  -1   5  10       55.47       51.64      1.54 o 
   0   5  10        7.68       10.27      0.99 o 
   1   5  10      192.26      171.84      2.70 o 
   2   5  10        3.48        3.77      0.64 o 
   3   5  10        7.99        9.06      0.75 o 
   4   5  10        0.11       -1.11      1.11 o 
   5   5  10       34.10       35.22      1.88 o 
  -6   6  10        3.21        4.86      0.80 o 
  -5   6  10        2.54        2.06      0.73 o 
  -4   6  10       17.57       19.73      1.33 o 
  -3   6  10       36.62       39.79      1.55 o 
  -2   6  10        6.86        8.77      0.74 o 
  -1   6  10      112.23      111.14      2.33 o 
   0   6  10       19.64       22.72      1.23 o 
   1   6  10      511.05      465.51      4.54 o 
   2   6  10       68.84       72.14      2.11 o 
   3   6  10        5.12        4.15      0.83 o 
   4   6  10       98.40      107.06      2.68 o 
  -5   7  10      165.63      177.87      3.39 o 
  -4   7  10        9.31       10.07      0.90 o 
  -3   7  10      103.01      100.51      2.47 o 
  -2   7  10       54.79       52.93      1.87 o 
  -1   7  10      149.04      139.30      2.73 o 
   0   7  10       80.30       75.76      2.16 o 
   1   7  10        4.26        3.73      0.79 o 
   2   7  10       37.23       37.32      1.80 o 
   3   7  10       22.78       25.83      1.56 o 
   4   7  10        0.09        1.58      1.20 o 
  -4   8  10        2.24        1.74      1.20 o 
  -3   8  10       48.85       51.73      1.97 o 
  -2   8  10      510.09      462.81      5.13 o 
  -1   8  10      320.30      277.96      4.03 o 
   0   8  10        0.38       -0.25      1.10 o 
   1   8  10       40.15       37.00      1.70 o 
   2   8  10        2.28        1.00      1.19 o 
  -2   9  10      197.79      206.68      3.73 o 
  -1   9  10        0.78        1.31      1.04 o 
   0   9  10        1.33        0.70      1.07 o 
  -7   0  11        9.29        8.07      0.80 o 
  -5   0  11      108.24       92.49      2.20 o 
  -3   0  11      242.91      236.50      2.88 o 
  -1   0  11        3.28        3.32      0.49 o 
   1   0  11       50.26       47.57      1.42 o 
   3   0  11       42.41       40.13      1.62 o 
   5   0  11        4.05        4.62      0.80 o 
  -7   1  11       24.34       24.27      1.50 o 
  -6   1  11        0.42        1.14      0.68 o 
  -5   1  11       58.20       59.59      1.83 o 
  -4   1  11       79.66       77.71      1.85 o 
  -3   1  11        2.40        2.81      0.53 o 
  -2   1  11        1.59        1.93      0.50 o 
  -1   1  11       21.52       13.69      1.13 o 
   0   1  11        2.35        4.01      0.58 o 
   1   1  11       90.15       81.03      1.75 o 
   2   1  11       29.14       34.09      1.45 o 
   3   1  11     1154.45     1177.10     13.77 o 
   4   1  11        6.76        6.25      0.72 o 
   5   1  11       26.44       26.19      1.55 o 
   6   1  11        1.15        0.88      0.78 o 
  -7   2  11       23.75       25.48      1.62 o 
  -6   2  11        3.68        3.52      0.74 o 
  -5   2  11       44.59       41.96      1.70 o 
  -4   2  11        3.22        3.46      0.58 o 
  -3   2  11      665.77      640.97      6.81 o 
  -2   2  11      789.48      790.61     10.19 o 
  -1   2  11        8.65       11.57      0.95 o 
   0   2  11        0.36        0.25      0.72 o 
   1   2  11       49.52       46.42      1.47 o 
   2   2  11        0.40       -0.93      0.93 o 
   3   2  11       23.72       24.12      1.23 o 
   4   2  11       13.81       14.14      1.19 o 
   5   2  11        5.95        6.52      0.85 o 
   6   2  11        2.18        2.02      0.83 o 
  -7   3  11        9.82       12.00      0.97 o 
  -6   3  11       40.68       40.67      1.70 o 
  -5   3  11      118.33      117.51      2.57 o 
  -4   3  11       40.92       42.67      1.57 o 
  -3   3  11      535.64      535.89      6.39 o 
  -2   3  11       62.49       67.73      1.73 o 
  -1   3  11      357.16      376.52      5.13 o 
   0   3  11      169.35      172.52      2.52 o 
   1   3  11       29.34       29.45      1.27 o 
   2   3  11        2.17        2.89      0.66 o 
   3   3  11        0.30        0.83      0.79 o 
   4   3  11        0.22        1.50      0.73 o 
   5   3  11        0.38       -0.17      1.07 o 
  -6   4  11        0.14       -0.22      0.95 o 
  -5   4  11       78.23       74.94      2.11 o 
  -4   4  11       67.83       68.70      1.88 o 
  -3   4  11       65.08       65.16      1.79 o 
  -2   4  11       13.45       13.41      1.05 o 
  -1   4  11       23.78       15.55      1.13 o 
   0   4  11       46.33       28.33      1.30 o 
   1   4  11        0.19        0.64      0.90 o 
   2   4  11       11.19       13.92      1.09 o 
   3   4  11        2.68        2.66      0.68 o 
   4   4  11      251.77      269.67      3.86 o 
   5   4  11      114.86      113.22      2.80 o 
  -6   5  11        2.78        4.52      0.79 o 
  -5   5  11        8.84        5.13      0.85 o 
  -4   5  11      185.60      186.32      3.11 o 
  -3   5  11       55.73       51.28      1.69 o 
  -2   5  11       69.62       76.84      1.94 o 
  -1   5  11        0.16       -0.21      0.89 o 
   0   5  11       39.39       26.29      1.32 o 
   1   5  11       40.15       31.41      1.39 o 
   2   5  11       16.38       17.98      1.25 o 
   3   5  11        6.73        7.92      0.84 o 
   4   5  11        9.57       11.54      0.93 o 
  -5   6  11       66.09       77.90      2.32 o 
  -4   6  11       10.30       12.09      1.00 o 
  -3   6  11        4.20        3.67      0.76 o 
  -2   6  11        4.51        3.90      0.72 o 
  -1   6  11        0.04        0.26      0.84 o 
   0   6  11        0.04        0.56      0.80 o 
   1   6  11       22.79       25.19      1.50 o 
   2   6  11      290.27      302.47      4.02 o 
   3   6  11       41.32       48.31      1.88 o 
   4   6  11       69.18       72.07      2.35 o 
  -4   7  11        7.71        8.91      0.90 o 
  -3   7  11        0.28        0.88      1.15 o 
  -2   7  11        1.82        3.45      0.76 o 
  -1   7  11        0.01        0.77      0.99 o 
   0   7  11        0.16        0.74      1.06 o 
   1   7  11        0.77        0.30      1.10 o 
   2   7  11       66.13       63.15      2.13 o 
   3   7  11      110.87      123.48      2.87 o 
  -3   8  11        5.42        4.43      0.79 o 
  -2   8  11      146.83      121.55      2.85 o 
  -1   8  11      258.73      236.42      3.80 o 
   0   8  11       16.54       15.30      1.29 o 
   1   8  11        3.47        4.03      0.72 o 
   2   8  11       22.25       26.17      1.75 o 
  -6   0  12       71.56       62.22      2.09 o 
  -4   0  12      118.98      113.00      2.27 o 
  -2   0  12       29.04       23.93      1.16 o 
   0   0  12      104.28      103.02      2.00 o 
   2   0  12     1465.89     1475.21     15.07 o 
   4   0  12        0.14       -0.37      1.05 o 
  -7   1  12       25.66       24.95      1.51 o 
  -6   1  12       46.18       41.78      1.76 o 
  -5   1  12        3.62        4.09      0.76 o 
  -4   1  12       96.66       92.49      2.08 o 
  -3   1  12       55.66       54.81      1.67 o 
  -2   1  12        1.51        1.43      0.55 o 
  -1   1  12        0.10        0.59      0.73 o 
   0   1  12        0.00        1.64      0.59 o 
   1   1  12      117.81      112.47      2.16 o 
   2   1  12     1185.17     1220.55     13.89 o 
   3   1  12      294.78      314.70      3.79 o 
   4   1  12      204.12      209.50      3.37 o 
   5   1  12        1.95        0.01      1.08 o 
  -7   2  12       17.83       18.40      1.56 o 
  -6   2  12      119.67      117.12      2.73 o 
  -5   2  12       54.34       52.15      1.83 o 
  -4   2  12        0.20       -0.77      0.88 o 
  -3   2  12      697.78      703.30      7.39 o 
  -2   2  12      179.72      185.13      2.67 o 
  -1   2  12      198.26      191.36      2.68 o 
   0   2  12       64.52       62.72      1.67 o 
   1   2  12       26.64       26.45      1.28 o 
   2   2  12        0.03        0.50      0.77 o 
   3   2  12       49.82       51.24      1.68 o 
   4   2  12        2.78        1.65      0.79 o 
   5   2  12       58.36       66.83      2.19 o 
  -6   3  12       31.83       29.55      1.64 o 
  -5   3  12       17.66       16.75      1.32 o 
  -4   3  12      105.56      111.67      2.31 o 
  -3   3  12       16.60       14.57      1.14 o 
  -2   3  12       19.58       21.07      1.20 o 
  -1   3  12      435.48      446.81      5.86 o 
   0   3  12       63.48       59.32      1.69 o 
   1   3  12       35.85       32.52      1.42 o 
   2   3  12       36.34       37.22      1.49 o 
   3   3  12       30.44       34.11      1.61 o 
   4   3  12       98.16       99.79      2.45 o 
   5   3  12       17.53       14.84      1.44 o 
  -6   4  12        0.46       -0.32      1.02 o 
  -5   4  12       11.04        8.98      0.90 o 
  -4   4  12        0.18        0.04      1.01 o 
  -3   4  12        0.03       -0.37      0.84 o 
  -2   4  12      167.22      168.42      2.74 o 
  -1   4  12       50.96       54.13      1.66 o 
   0   4  12      282.74      247.73      3.24 o 
   1   4  12      228.30      206.10      3.04 o 
   2   4  12       17.27       17.39      1.23 o 
   3   4  12       11.44        9.15      0.85 o 
   4   4  12        0.85        1.10      1.10 o 
  -5   5  12       58.54       62.59      2.11 o 
  -4   5  12      275.74      260.31      3.75 o 
  -3   5  12        3.86        3.40      0.77 o 
  -2   5  12       53.87       50.12      1.71 o 
  -1   5  12       38.76       46.34      1.62 o 
   0   5  12      140.11      128.81      2.51 o 
   1   5  12        3.64        2.97      0.72 o 
   2   5  12        1.99        1.74      0.75 o 
   3   5  12        3.76        4.13      0.83 o 
   4   5  12        4.55        3.89      0.88 o 
  -5   6  12       58.60       67.75      2.29 o 
  -4   6  12       17.90       16.21      1.36 o 
  -3   6  12       91.50       99.24      2.50 o 
  -2   6  12        0.40        1.94      0.75 o 
  -1   6  12       65.16       64.70      2.01 o 
   0   6  12       27.30       30.42      1.57 o 
   1   6  12       40.72       38.40      1.63 o 
   2   6  12       25.88       24.44      1.59 o 
   3   6  12      100.87      113.24      2.73 o 
  -4   7  12       60.77       66.02      2.21 o 
  -3   7  12       17.19       19.55      1.42 o 
  -2   7  12       81.78       93.04      2.46 o 
  -1   7  12       10.23       10.75      0.99 o 
   0   7  12        4.50        4.62      0.69 o 
   1   7  12        7.63        8.74      0.82 o 
   2   7  12       12.86       14.49      1.36 o 
  -2   8  12      547.71      571.00      5.98 o 
  -1   8  12        3.57        1.13      1.11 o 
   0   8  12       20.96       19.37      1.44 o 
  -5   0  13       16.29       17.02      1.37 o 
  -3   0  13     4046.51     3924.56     25.07 o 
  -1   0  13      632.89      450.33      5.84 o 
   1   0  13       15.35       12.21      1.16 o 
   3   0  13       66.12       63.61      2.00 o 
   5   0  13        2.67        3.11      0.84 o 
  -6   1  13       10.26       10.71      0.86 o 
  -5   1  13       97.10       97.03      2.42 o 
  -4   1  13      359.98      344.63      3.96 o 
  -3   1  13      423.21      439.88      4.31 o 
  -2   1  13        9.86        8.70      0.72 o 
  -1   1  13       54.02       44.31      1.44 o 
   0   1  13       33.36       35.01      1.45 o 
   1   1  13       24.50       20.00      1.27 o 
   2   1  13      710.77      755.75      8.15 o 
   3   1  13      352.63      365.03      4.23 o 
   4   1  13        4.92        7.00      0.84 o 
   5   1  13       53.07       60.52      2.21 o 
  -6   2  13      185.11      176.93      3.29 o 
  -5   2  13        5.82        5.97      0.83 o 
  -4   2  13       32.62       33.93      1.51 o 
  -3   2  13        7.41        8.57      0.76 o 
  -2   2  13       32.14       33.68      1.42 o 
  -1   2  13       13.99       11.25      0.96 o 
   0   2  13       15.64       10.35      0.99 o 
   1   2  13       36.77       30.49      1.34 o 
   2   2  13        1.14        1.83      0.63 o 
   3   2  13       96.27       96.71      2.36 o 
   4   2  13        2.20        0.72      1.14 o 
   5   2  13       13.09       18.38      1.51 o 
  -6   3  13        0.33        0.86      0.70 o 
  -5   3  13        2.97        2.67      0.76 o 
  -4   3  13       22.14       24.20      1.42 o 
  -3   3  13       14.96       14.39      1.20 o 
  -2   3  13        3.67        2.93      0.60 o 
  -1   3  13      361.57      352.80      3.85 o 
   0   3  13       23.65       19.46      1.24 o 
   1   3  13        4.37        2.57      0.66 o 
   2   3  13        0.73       -0.26      0.92 o 
   3   3  13        0.30       -0.18      1.09 o 
   4   3  13        1.96        0.76      1.12 o 
  -6   4  13        2.32        2.30      0.72 o 
  -5   4  13        2.43        1.42      1.03 o 
  -4   4  13       48.55       46.56      1.87 o 
  -3   4  13       30.64       31.31      1.55 o 
  -2   4  13        0.03        0.71      0.57 o 
  -1   4  13       15.19       13.89      1.15 o 
   0   4  13        4.31        2.39      0.67 o 
   1   4  13      102.23       98.27      2.26 o 
   2   4  13       58.33       56.94      1.88 o 
   3   4  13       70.62       77.92      2.30 o 
   4   4  13       89.70       98.21      2.61 o 
  -5   5  13       61.82       70.43      2.26 o 
  -4   5  13       66.73       65.85      2.13 o 
  -3   5  13      145.62      145.94      2.88 o 
  -2   5  13        3.96        3.16      0.75 o 
  -1   5  13       19.32       21.70      1.43 o 
   0   5  13       18.88       15.63      1.35 o 
   1   5  13       60.20       66.58      2.11 o 
   2   5  13        8.91        6.56      0.87 o 
   3   5  13      105.85      115.85      2.75 o 
  -4   6  13        8.58        8.06      0.84 o 
  -3   6  13        1.00        0.52      0.68 o 
  -2   6  13       42.39       37.68      1.81 o 
  -1   6  13       15.71       14.25      1.37 o 
   0   6  13        0.74        1.30      1.03 o 
   1   6  13        8.01       11.98      0.89 o 
   2   6  13       17.10       18.43      1.43 o 
   3   6  13       23.86       27.43      1.71 o 
  -3   7  13       13.44       12.21      1.00 o 
  -2   7  13       45.62       57.26      2.05 o 
  -1   7  13       38.64       42.53      1.89 o 
   0   7  13        0.12        0.82      0.95 o 
   1   7  13       31.10       30.87      1.71 o 
  -6   0  14       52.34       51.92      1.96 o 
  -4   0  14      399.53      395.81      4.42 o 
  -2   0  14      169.94      175.45      2.81 o 
   0   0  14      161.12      170.09      2.76 o 
   2   0  14       28.01       28.59      1.49 o 
   4   0  14       47.11       49.69      1.94 o 
  -6   1  14        0.16       -1.04      1.04 o 
  -5   1  14      161.00      157.56      3.05 o 
  -4   1  14       61.59       61.73      2.01 o 
  -3   1  14      214.22      199.00      3.14 o 
  -2   1  14        3.42        4.47      0.62 o 
  -1   1  14        0.23        0.16      0.77 o 
   0   1  14       12.29       14.19      1.07 o 
   1   1  14        1.91        1.27      0.88 o 
   2   1  14      126.27      134.56      2.74 o 
   3   1  14       13.93       13.84      1.32 o 
   4   1  14        1.27        1.55      0.82 o 
  -6   2  14        5.32        4.99      0.85 o 
  -5   2  14        0.88       -0.20      1.13 o 
  -4   2  14        3.19        3.43      0.78 o 
  -3   2  14       76.07       81.99      2.12 o 
  -2   2  14       12.87       13.17      1.07 o 
  -1   2  14       18.35       13.55      1.10 o 
   0   2  14      127.37      108.12      2.29 o 
   1   2  14        7.52        8.98      0.76 o 
   2   2  14        2.10        1.52      0.79 o 
   3   2  14        5.44        7.30      0.87 o 
   4   2  14       49.21       54.35      2.09 o 
  -5   3  14        0.00        0.43      0.66 o 
  -4   3  14        8.02        9.20      0.84 o 
  -3   3  14       79.16       82.63      2.23 o 
  -2   3  14        0.28        0.74      0.82 o 
  -1   3  14       15.49       20.04      1.30 o 
   0   3  14      118.93      105.82      2.31 o 
   1   3  14      104.48       99.33      2.36 o 
   2   3  14      436.42      456.07      4.89 o 
   3   3  14       37.15       41.32      1.84 o 
   4   3  14       62.85       65.36      2.24 o 
  -5   4  14      106.70      121.27      2.83 o 
  -4   4  14        1.09        1.09      0.72 o 
  -3   4  14       29.50       32.84      1.65 o 
  -2   4  14       10.39       11.04      0.87 o 
  -1   4  14       42.73       45.04      1.75 o 
   0   4  14        0.12        0.52      1.00 o 
   1   4  14        1.35        0.38      1.10 o 
   2   4  14       39.07       46.89      1.95 o 
   3   4  14      124.51      148.81      3.14 o 
  -4   5  14        0.80        1.42      1.10 o 
  -3   5  14        0.38        1.76      0.65 o 
  -2   5  14        0.52        1.19      1.14 o 
  -1   5  14      154.11      149.93      2.91 o 
   0   5  14       16.75       14.86      1.39 o 
   1   5  14       26.57       26.57      1.54 o 
   2   5  14       18.36       25.32      1.54 o 
   3   5  14      157.46      171.47      3.40 o 
  -3   6  14      156.55      158.44      3.21 o 
  -2   6  14       48.12       55.88      2.09 o 
  -1   6  14       46.14       40.99      1.82 o 
   0   6  14        1.18       -0.32      1.08 o 
   1   6  14       13.23       10.25      0.90 o 
   2   6  14        4.99        6.75      0.87 o 
  -1   7  14        0.64        3.21      0.74 o 
   0   7  14       12.86       15.66      1.40 o 
  -5   0  15       54.12       55.05      2.05 o 
  -3   0  15      515.12      522.51      7.19 o 
  -1   0  15       62.13       60.11      1.78 o 
   1   0  15       21.88       18.37      1.40 o 
   3   0  15       74.27       72.84      2.21 o 
  -5   1  15        4.20        5.04      0.81 o 
  -4   1  15       97.07       95.20      2.52 o 
  -3   1  15      118.65      116.45      2.58 o 
  -2   1  15       61.33       60.48      1.89 o 
  -1   1  15        5.37        4.83      0.66 o 
   0   1  15        2.03        1.07      1.04 o 
   1   1  15        6.42        6.43      0.82 o 
   2   1  15       60.05       66.10      2.11 o 
   3   1  15       16.82       14.59      1.43 o 
   4   1  15       58.94       68.78      2.36 o 
  -5   2  15        2.91        1.56      0.72 o 
  -4   2  15      355.94      341.65      4.36 o 
  -3   2  15      285.44      291.34      3.92 o 
  -2   2  15      118.07      119.56      2.59 o 
  -1   2  15       18.54       16.47      1.31 o 
   0   2  15      268.34      260.90      3.60 o 
   1   2  15      108.73      109.06      2.52 o 
   2   2  15      242.39      244.78      3.78 o 
   3   2  15       97.14      107.16      2.67 o 
  -5   3  15       11.60       13.22      1.32 o 
  -4   3  15       20.37       22.56      1.50 o 
  -3   3  15       41.39       40.81      1.80 o 
  -2   3  15        7.55        6.96      0.86 o 
  -1   3  15        9.36        9.19      0.88 o 
   0   3  15        5.80        3.67      0.80 o 
   1   3  15      217.69      223.14      3.52 o 
   2   3  15      727.02      755.21      9.13 o 
   3   3  15       21.54       18.01      1.58 o 
  -4   4  15       39.87       43.46      1.83 o 
  -3   4  15        0.80       -0.73      1.05 o 
  -2   4  15       50.95       52.29      1.91 o 
  -1   4  15       11.70        9.37      0.87 o 
   0   4  15       23.77       19.39      1.52 o 
   1   4  15        3.64        5.33      0.83 o 
   2   4  15       57.27       59.62      2.12 o 
  -4   5  15       26.35       25.97      1.67 o 
  -3   5  15      109.52      120.02      2.83 o 
  -2   5  15      391.26      410.19      4.93 o 
  -1   5  15      105.32       95.54      2.50 o 
   0   5  15       13.45       11.78      0.86 o 
   1   5  15       11.44       12.14      0.95 o 
   2   5  15       22.35       24.98      1.64 o 
  -2   6  15       86.52      108.08      2.75 o 
  -1   6  15       47.35       53.11      2.04 o 
   0   6  15        1.48        1.31      0.78 o 
  -4   0  16       88.99       97.66      2.46 o 
  -2   0  16       64.67       68.37      2.14 o 
   0   0  16      252.51      250.87      3.66 o 
   2   0  16      162.57      155.22      3.10 o 
  -5   1  16       14.80       15.37      1.49 o 
  -4   1  16      224.59      222.67      3.63 o 
  -3   1  16      191.25      196.21      3.40 o 
  -2   1  16        1.77        3.26      0.76 o 
  -1   1  16       90.77       85.38      2.33 o 
   0   1  16       88.67       89.37      2.34 o 
   1   1  16        5.60        7.24      0.87 o 
   2   1  16        0.00        0.64      1.04 o 
   3   1  16        2.18        2.57      0.83 o 
  -5   2  16       12.01       12.81      1.28 o 
  -4   2  16      316.27      311.93      4.31 o 
  -3   2  16      616.46      624.00      8.32 o 
  -2   2  16        3.70        5.50      0.86 o 
  -1   2  16        2.76        3.51      0.78 o 
   0   2  16        0.63        0.15      1.08 o 
   1   2  16       10.96       10.96      0.93 o 
   2   2  16       89.56      103.21      2.65 o 
  -4   3  16       34.65       31.82      1.75 o 
  -3   3  16        5.80        5.61      0.77 o 
  -2   3  16       25.34       23.13      1.55 o 
  -1   3  16       33.52       37.37      1.71 o 
   0   3  16       20.91       22.79      1.50 o 
   1   3  16        1.87        1.82      1.22 o 
   2   3  16      141.03      127.68      3.02 o 
  -3   4  16        9.44       11.41      0.94 o 
  -2   4  16        1.70        2.16      0.75 o 
  -1   4  16        2.87        3.55      0.77 o 
   0   4  16        3.40        1.40      1.09 o 
   1   4  16       24.93       31.12      1.72 o 
  -2   5  16        1.42       -1.18      1.18 o 
  -1   5  16       75.04       75.80      2.35 o 
   0   5  16       17.59       16.81      1.46 o 
  -3   0  17      125.76      120.72      2.82 o 
  -1   0  17      140.03      133.82      2.86 o 
   1   0  17        4.88        5.43      0.82 o 
  -4   1  17      167.11      167.07      3.34 o 
  -3   1  17        0.78        1.03      0.77 o 
  -2   1  17       66.06       64.88      2.14 o 
  -1   1  17        3.94        2.18      0.74 o 
   0   1  17       33.38       31.34      1.70 o 
   1   1  17        0.70        1.25      1.02 o 
   2   1  17       12.46       13.03      1.02 o 
  -4   2  17       84.70       83.13      2.49 o 
  -3   2  17      161.08      152.55      3.17 o 
  -2   2  17        0.65        0.49      1.05 o 
  -1   2  17       10.54       11.15      0.88 o 
   0   2  17       33.42       34.15      1.70 o 
   1   2  17        1.40        0.39      1.09 o 
  -3   3  17       72.13       81.47      2.45 o 
  -2   3  17       45.72       54.81      2.08 o 
  -1   3  17       16.42       18.57      1.49 o 
   0   3  17       53.92       58.57      2.11 o 
   1   3  17       47.06       47.45      1.96 o 
  -2   4  17        3.09        6.23      0.83 o 
  -1   4  17        0.28       -0.22      1.00 o 
   0   4  17        0.08        1.23      1.11 o 
  -2   0  18       38.69       42.85      1.83 o 
   0   0  18      131.95      128.88      2.95 o 
  -2   1  18        6.59        4.80      0.81 o 
  -1   1  18        9.88       10.65      0.84 o 
   0   1  18        1.44        0.91      1.20 o 
  -2   2  18       27.83       25.33      1.66 o 
  -1   2  18       24.37       27.06      1.61 o 
   0   2  18       10.59        9.30      0.90 o 
                                                 
